# Supplementary material for: Integrated network pharmacology and experimental validation to investigate the therapeutic effects and mechanisms of SJZT on hypertensive nephropathy
Source: Front Pharmacol. 2025 Sep 24;16:1625482. doi: 10.3389/fphar.2025.1625482 (PMC12504327; doi:10.3389/fphar.2025.1625482)
Supplement: Supplementary file 1 [file DataSheet1.xlsx]

## Sheet: Table S1
Supplementary table 1. The main bioactive components of SJZT identified by LC-MS/MS
MS2_name	MS2	Formula	CAS	InChIKey	KEGG id	HMDB id	pubchem id	Superclass	Class	Subclass	herb_id	herb_latin_name	MS2_score	MS1_name	MS1_ppm	mzmed	rtmed	ppm	type	ms2Adduct	level	SJZ_1	SJZ_2	SJZ_3
Valeric acid	101.1;100.9;73	C5H10O2	109-52-4	NQPDZGIKBAWPEJ-UHFFFAOYSA-N	C00803	HMDB0000892	7991	Fatty acids	Fatty Acids and Conjugates	Branched fatty acids	HERB001357;HERB001801;HERB002309;HERB002345;HERB002962;HERB005150;HERB002875;HERB003437;HERB004472;HERB004479;HERB004694;HERB005659;HERB005742;HERB000638;HERB001171;HERB002094;HERB003232;HERB003439;HERB003837;HERB004350;HERB004469;HERB004834;HERB005022;HERB007111	/;Radix seu Rhizoma rdostachyos;/;Hericium erinaceus;Flos Lonicerae;Flos Lonicerae;Radix Seu Rhizoma Valerianae;Radix Smilacis;Semen Euryales;Radix et Rhizoma Notopterygii;Cortex Cinmomi;Radix Clematidis;Fructus Mume;Radix Bupleuri;/;Spora Lygodii;fructus Capsici;Flos Campsis;Radix Ranunculi Terti;Folium Eriobotryae;Semen Pharbitidis;Folium Mori;Rhizoma Cimicifugae;Succus Bambusae	4			101.061	306.7	0.2	NEG	[M-H]-	level1	4.8245e+06	2.56333e+06	4.88816e+06
Sarcosine	88;59;71	C3H7NO2	107-97-1	FSYKKLYZXJSNPZ-UHFFFAOYSA-N	C00213	HMDB0000271	1088	Amino acids and Peptides	Small peptides	Aminoacids	HERB001244;HERB003341;HERB003985;HERB005297	Herba Hyperici Japonici;Cyprinus carpio;Agaricus campestris;Caesalpinia sappan	4			88.0404	39.6	0.2	NEG	[M-H]-	level1	1.52311e+07	1.47251e+07	1.45785e+07
L-Arginine	131.1;173.1;156.1	C6H14N4O2	74-79-3	ODKSFYDXXFIFQN-BYPYZUCNSA-N	C00062	HMDB0000517	6322	Amino acids and Peptides	Small peptides	Aminoacids	HERB000992;HERB001175;HERB001564;HERB002189;HERB003441;HERB003979;HERB004446;HERB004488;HERB004692;HERB004816;HERB005015;HERB005147;HERB005183;HERB005390;HERB006568;HERB000309;HERB000330;HERB001193;HERB001952;HERB002560;HERB003618;HERB004191;HERB004472;HERB004938;HERB005392;HERB005485;HERB007111;HERB004766	Ficus simplicissima;Semen Sojae Praeparata;Colla Corii Asini;Semen Juglandis;Cornu Saigae Tataricae;Changium smyrnioides;Radix Rubiae;Fagopyrum esculentum;Herba Cistanches;Radix Tetrastigmatis Hemsleyani;Ageratum conyzoides;Agaricus bisporus;Bubalus bubalis;Radix Pseudostellariae;semen coicis;Rhizoma Atractylodis macrocephalae;Rhizoma Pinelliae;Radix Salviae liguliobae;/;Radix Astragali;Semen Pha…	4			173.104	37.6	0	NEG	[M-H]-	level1	5.31237e+07	5.49192e+07	5.32707e+07
Alanine	88;59;71	C3H7NO2	56-41-7	QNAYBMKLOCPYGJ-REOHCLBHSA-N	C00041	HMDB0000161	5950	Amino acids and Peptides	Small peptides	Aminoacids	HERB000508;HERB001175;HERB001781;HERB002189;HERB002941;HERB003039;HERB003441;HERB003506;HERB003641;HERB004692;HERB004909;HERB005147;HERB005183;HERB000330;HERB000570;HERB001952;HERB004472;HERB004834;HERB005392;HERB006167;HERB000309;HERB001164;HERB001193;HERB004191;HERB004938;HERB004950;HERB005485;HERB000162;HERB000692;HERB000706;HERB000775;HERB000892	herba Menthae;Semen Sojae Praeparata;Radix Glycyrrhizae uralensis;Semen Juglandis;Rhizoma Fagopyri Cymosi;Herba Cichorii;Cornu Saigae Tataricae;Penis Cervi;Herba Portulacae;Herba Cistanches;Radix Liriopes;Agaricus bisporus;Bubalus bubalis;Rhizoma Pinelliae;/;/;Semen Euryales;Folium Mori;Lignum Santaii Albi;Bupleurum smithii var. parvifolium;Rhizoma Atractylodis macrocephalae;Fructus Zizyphi Jujub…	3.99			88.0404	39.6	0.2	NEG	[M-H]-	level1	1.52311e+07	1.47251e+07	1.45785e+07
Oleic acid	281.2;87;97	C18H34O2	112-80-1	ZQPPMHVWECSIRJ-KTKRTIGZSA-N	C00712	HMDB0000207	445639	Fatty acids	Fatty Acids and Conjugates	Unsaturated fatty acids	HERB003018;HERB001022;HERB000484;HERB000868;HERB002044;HERB003091;HERB004407;HERB004971;HERB005338;HERB002040;HERB003072;HERB001232;HERB002399;HERB005059;HERB006326;HERB006280;HERB000129;HERB000134;HERB000161;HERB000182;HERB000185;HERB000186;HERB000253;HERB000276;HERB000277;HERB000278;HERB000285;HERB000305;HERB000311;HERB000325;HERB000330;HERB000338;HERB000377;HERB000418;HERB000432;HERB000497;HER…	/;Gerbera anandria [Syn. Leibnitzia anandria ];Carapax Trionycis;Fructus Meliae Toosendan;Plastrum Testudinis;Tupistra chinensis;Fructus Syzygii;Fructus Cnidii;Cynomorium songaricum;Fructus Choerospondiatis;/;Physalis peruviana;Juglans regia;/;Semen Lini;Radix Scrophulariae;Fructus Crotonis;/;Semen Lablab Album;Rhizoma Typhonii;Phallus impudicus;Semen Ginkgo;Aquilaria sinensis;/;Perilla frutescen…	3.99			281.249	565.7	0.3	NEG	[M-H]-	level1	1.70898e+06	1.30865e+06	1.75258e+06
trans-Vaccenic acid	281.2;87;97	C18H34O2	693-72-1	UWHZIFQPPBDJPM-BQYQJAHWSA-N	C08367	HMDB0003231	5281127	Fatty acids	Fatty Acids and Conjugates	Unsaturated fatty acids	HERB000307;HERB000182;HERB001896;HERB003837;HERB007208;HERB000484;HERB002044;HERB000186;HERB000445;HERB001164;HERB003364;HERB004029;HERB004092;HERB006262;HERB001321	Sesamum indicum [Syn. Sesamum orientale ];Rhizoma Typhonii;Caulis Mahoniae;Radix Ranunculi Terti;/;Carapax Trionycis;Plastrum Testudinis;Semen Ginkgo;/;Fructus Zizyphi Jujubae;Asclepias curassavica;Semen Oroxyli;Semen Cucurbitae moschatae;Asclepias syriaca;Oplopanax elatus	3.99			281.249	565.7	0.3	NEG	[M-H]-	level1	1.70898e+06	1.30865e+06	1.75258e+06
Linoleic acid	279.2	C18H32O2	60-33-3	OYHQOLUKZRVURQ-HZJYTTRNSA-N	C01595	HMDB0000673	5280450	Fatty acids	Fatty Acids and Conjugates	Unsaturated fatty acids	HERB003586;HERB006042;HERB000066;HERB000091;HERB000197;HERB000377;HERB000749;HERB000767;HERB000850;HERB000887;HERB001309;HERB001361;HERB001621;HERB001626;HERB001719;HERB001749;HERB001776;HERB001788;HERB002040;HERB002092;HERB002094;HERB002168;HERB002189;HERB002194;HERB002625;HERB002727;HERB002993;HERB003018;HERB003160;HERB003263;HERB003437;HERB003482;HERB003535;HERB003653;HERB003658;HERB003715;HER…	Arachis hypogaea;Helianthus annuus;Folium Artemisiae Argyi;Eucalyptus globulus;/;Cedrus atlantica;Fructus Perillae Preparata;Herba Plantaginis;Paeonia veitchii;Radix chuanxiong；Rhizoma Chuanxiong;Flos Caryophylli;Semen Malvae verticillatae;Folium Sene;Radix Stephaniae Tetrandrae;Herba Speranskiae tuberculatae;Poria;Radix Aconiti Lateralis;Brassica oleracea var. capitata;Fructus Choerospondiatis;A…	3.99			279.233	546.9	0.5	NEG	[M-H]-	level1	6.35488e+06	6.08948e+06	5.59993e+06
cis-9-Palmitoleic acid	253.2;123;121	C16H30O2	373-49-9	SECPZKHBENQXJG-FPLPWBNLSA-N	C08362	HMDB0003229	445638	Fatty acids	Fatty Acids and Conjugates	Unsaturated fatty acids	HERB000185;HERB006280;HERB000121;HERB000329;HERB000749;HERB000973;HERB001783;HERB001952;HERB003070;HERB003725;HERB004004;HERB004021;HERB004609;HERB005148;HERB005306;HERB006236;HERB006572;HERB006700;HERB000134;HERB000186;HERB000305;HERB000323;HERB000330;HERB000497;HERB000777;HERB000842;HERB001164;HERB001247;HERB002040;HERB002276;HERB002319;HERB002424;HERB002640;HERB003027;HERB003156;HERB003174;HER…	Phallus impudicus;Radix Scrophulariae;Macadamia ternifolia;Aloe vera var. chinensis;Fructus Perillae Preparata;Hippophae rhamnoides;Rehmannia glutinosa [Syn. Rehmannia glutinosa f. huechingensis];/;Semen Cassiae;Fructus Viticis;Resi myrrhae;Fructus Chaenomelis;Radix Ginseng;Trichosanthes rosthornii [Syn. Trichosanthes uniflora];Fructus Perillae;Prunus armeniaca;Alpinia oxyphylla;Elaeis guineensis…	3.99			253.217	542.7	0.5	NEG	[M-H]-	level1	4.21149e+06	2.66192e+06	3.26425e+06
Myristic acid	227.2	C14H28O2	544-63-8	TUNFSRHWOTWDNC-UHFFFAOYSA-N	C06424	HMDB0000806	11005	Fatty acids	Fatty Acids and Conjugates	Branched fatty acids	HERB005099;HERB000036;HERB000091;HERB000129;HERB000134;HERB000139;HERB000267;HERB000305;HERB000311;HERB000338;HERB000497;HERB000508;HERB000546;HERB000580;HERB000614;HERB000638;HERB000777;HERB000800;HERB000842;HERB000864;HERB000868;HERB000879;HERB000881;HERB000973;HERB000993;HERB001019;HERB001074;HERB001164;HERB001210;HERB001211;HERB001235;HERB001247;HERB001378;HERB001409;HERB001621;HERB001622;HER…	Diospyros kaki;Ardisiae japonicae;Eucalyptus globulus;Fructus Crotonis;/;/;Radix Paeoniae Alba;Radix Angelicae Dahuricae;Semen Biotae;Herba Scutellariae barbatae;semen arecae;herba Menthae;Psoralea corylifolia;Fructus Xanthii sibirici;Cacumen et Folium Biotae;Radix Bupleuri;Lignum Aquilariae Resitum;Radix Paeoniae Rubra;/;/;Fructus Meliae Toosendan;/;Radix Aconiti;Hippophae rhamnoides;Rubus alcea…	3.99			227.202	538.5	0.5	NEG	[M-H]-	level1	1.49556e+07	1.29178e+07	1.49073e+07
alpha-Linolenic acid	277.2;59	C18H30O2	463-40-1	DTOSIQBPPRVQHS-PDBXOOCHSA-N	C06427	HMDB0001388	5280934	Fatty acids	Fatty Acids and Conjugates	Unsaturated fatty acids	HERB000066;HERB000091;HERB000129;HERB000139;HERB000230;HERB000278;HERB000311;HERB000323;HERB000329;HERB000330;HERB000403;HERB000418;HERB000472;HERB000580;HERB000594;HERB000638;HERB000767;HERB000822;HERB000842;HERB000868;HERB000973;HERB001101;HERB001249;HERB001254;HERB001309;HERB001333;HERB001357;HERB001360;HERB001409;HERB001610;HERB001621;HERB001719;HERB001749;HERB001758;HERB001787;HERB001788;HER…	Folium Artemisiae Argyi;Eucalyptus globulus;Fructus Crotonis;/;/;Perilla frutescens;Semen Biotae;Radix Isatidis seu Baphicacanthi;Aloe vera var. chinensis;Rhizoma Pinelliae;Radix Glehniae;/;Herba Polygoni Avicularis;Fructus Xanthii sibirici;Fructus tsaoko;Radix Bupleuri;Herba Plantaginis;Fructus Leonuri;/;Fructus Meliae Toosendan;Hippophae rhamnoides;Folium Isatidis;Cortex Lycii Radicis;Herba Eup…	3.99			277.217	529.6	0.4	NEG	[M-H]-	level1	1.05097e+07	1.00531e+07	1.10178e+07
Undecanoic acid	185.2;125.1;59.4	C11H22O2	112-37-8	ZDPHROOEEOARMN-UHFFFAOYSA-N	C17715	HMDB0000947	8180	Fatty acids	Fatty Acids and Conjugates	Branched fatty acids	HERB001765;HERB000472;HERB000638;HERB001305;HERB001483;HERB001749;HERB005402;HERB000887;HERB001622;HERB003582;HERB003641;HERB003924;HERB004479;HERB005392;HERB005825;HERB006632;HERB006784	Poria;Herba Polygoni Avicularis;Radix Bupleuri;Caulis Erycibes;Thalictrum ichangense;Poria;Prunus persica;Radix chuanxiong；Rhizoma Chuanxiong;Radix Saposhnikoviae divaricatae;Fructus Momordicae;Herba Portulacae;/;Radix et Rhizoma Notopterygii;Lignum Santaii Albi;Cacumen Tamaricis;/;/	3.99			185.155	490.4	0.4	NEG	[M-H]-	level1	4.51925e+06	1.24967e+06	4.74632e+06
Valproic acid	143.1	C8H16O2	99-66-1	NIJJYAXOARWZEE-UHFFFAOYSA-N	C07185	HMDB0001877	3121	Fatty acids	Fatty Acids and Conjugates	Branched fatty acids			3.99			143.108	421.7	0.3	NEG	[M-H]-	level1	1.13018e+07	2.80398e+06	4.29989e+06
Royal jelly acid	185.1;155.1;167.1	C10H18O3	14113-05-4	QHBZHVUGQROELI-SOFGYWHQSA-N		HMDB0244269	5312738	Fatty acids	Fatty Acids and Conjugates	Hydroxy fatty acids	HERB001712;HERB001705	Apis cerana;Apis mellifera ligustica	3.99			185.118	345.5	0.1	NEG	[M-H]-	level1	2.23313e+06	3.96846e+06	3.95236e+06
Rosmarinic acid	161;197;179	C18H16O8	537-15-5	DOUMFZQKYFQNTF-WUTVXBCWSA-N	C01850	HMDB0003572	5281792	Shikimates and Phenylpropanoids	Phenylpropanoids (C6-C3)	Cinnamic acids and derivatives	HERB006901;HERB005939;HERB006674;HERB000311;HERB000508;HERB000870;HERB001115;HERB001193;HERB002616;HERB002831;HERB003229;HERB003427;HERB003917;HERB003982;HERB004986;HERB005855;HERB006018;HERB006427;HERB007163;HERB000201;HERB001797;HERB001808;HERB002209;HERB002369;HERB002983;HERB003175;HERB003359;HERB003658;HERB003820;HERB007208	Herba Lycopi;Isodon lophanthoides var. gerardiana;Cordia spinescens;Semen Biotae;herba Menthae;Caulis Clematidis Armandii;Astrantia major;Radix Salviae liguliobae;Perilla frutescens var. crispa;Perilla frutescens var. acuta [Syn. Perilla frutescens var. purpurascens ];Mentha piperita;Teucrium scorodonia;Rosmarinus officinalis;Lindelofia stylosa;Thymus vulgaris;Symphytum officinale;Melissa officin…	3.99			359.077	299.2	0.1	NEG	[M-H]-	level1	3.13299e+07	3.03634e+07	3.05575e+07
Hesperidin	284;609.1;285	C28H34O15	520-26-3	QUQPHWDTPGMPEX-QJBIFVCTSA-N	C09755		10621	Shikimates and Phenylpropanoids	Flavonoids	Flavanones	HERB000156;HERB000312;HERB000508;HERB000580;HERB000722;HERB000748;HERB000765;HERB000775;HERB001171;HERB001271;HERB001378;HERB001496;HERB001556;HERB001626;HERB001734;HERB001795;HERB001904;HERB001905;HERB001906;HERB001907;HERB001942;HERB001943;HERB002052;HERB002209;HERB002369;HERB002424;HERB002448;HERB002655;HERB002656;HERB002657;HERB002854;HERB002855;HERB002937;HERB002983;HERB002984;HERB002986;HER…	Galium aparine;Herba Lobeliae Chinensis;herba Menthae;Fructus Xanthii sibirici;/;Massa fermentata medicinalis Preparata;Fructus Aurantii Preparata;Pericarpium Citri Reticulatae;/;Radix Sanguisorbae;Fructus Amomi Rotundus;Meconopsis horridula;Herba Centipedae;Radix Stephaniae Tetrandrae;Fructus Citri sarcodactylis;Citrus chachiensis;Poncirus trifoliata;/;Poncirus trifoliata;Poncirus trifoliata;Rhi…	3.99			609.183	292.9	0.2	NEG	[M-H]-	level1	1.92911e+07	1.90562e+07	2.02965e+07
L-Proline	114.1;85;68.1	C5H9NO2	147-85-3	ONIBWKKTOPOVIA-BYPYZUCNSA-N	C00148	HMDB0000162	145742	Amino acids and Peptides	Small peptides	Aminoacids	HERB000162;HERB000330;HERB000992;HERB002111;HERB002189;HERB003441;HERB003506;HERB004692;HERB005015;HERB005147;HERB000309;HERB001164;HERB001193;HERB001952;HERB002560;HERB003618;HERB004191;HERB004472;HERB004834;HERB004849;HERB004938;HERB004950;HERB005392;HERB005485	Radix Stemoe;Rhizoma Pinelliae;Ficus simplicissima;Holothuria leucospilota;Semen Juglandis;Cornu Saigae Tataricae;Penis Cervi;Herba Cistanches;Ageratum conyzoides;Agaricus bisporus;Rhizoma Atractylodis macrocephalae;Fructus Zizyphi Jujubae;Radix Salviae liguliobae;/;Radix Astragali;Semen Phaseoli Radiati;Fructus Arctii lappae;Semen Euryales;Folium Mori;fructus hippophae;Rhizoma Dioscoreae;Fructus…	3.99			114.056	41.5	0.4	NEG	[M-H]-	level1	4.74173e+07	4.35236e+07	4.69284e+07
Proline	114.1;85;68.1	C5H9NO2	344-25-2	ONIBWKKTOPOVIA-SCSAIBSYSA-N	C16435	HMDB0003411	8988	Amino acids and Peptides	Small peptides	Aminoacids	HERB000162;HERB000330;HERB000992;HERB002111;HERB002189;HERB003441;HERB003506;HERB004692;HERB005015;HERB005147;HERB000309;HERB001164;HERB001193;HERB001952;HERB002560;HERB003618;HERB004191;HERB004472;HERB004834;HERB004849;HERB004938;HERB004950;HERB005392;HERB005485	Radix Stemoe;Rhizoma Pinelliae;Ficus simplicissima;Holothuria leucospilota;Semen Juglandis;Cornu Saigae Tataricae;Penis Cervi;Herba Cistanches;Ageratum conyzoides;Agaricus bisporus;Rhizoma Atractylodis macrocephalae;Fructus Zizyphi Jujubae;Radix Salviae liguliobae;/;Radix Astragali;Semen Phaseoli Radiati;Fructus Arctii lappae;Semen Euryales;Folium Mori;fructus hippophae;Rhizoma Dioscoreae;Fructus…	3.99			114.056	41.5	0.4	NEG	[M-H]-	level1	4.74173e+07	4.35236e+07	4.69284e+07
DL-Glutamic acid	102.1;128;146	C5H9NO4	617-65-2	WHUUTDBJXJRKMK-UHFFFAOYSA-N	C00302	HMDB0060475	611	Amino acids and Peptides	Small peptides	Aminoacids	HERB000508;HERB000992;HERB001175;HERB001781;HERB002941;HERB003039;HERB003441;HERB003641;HERB004191;HERB004446;HERB004692;HERB005015;HERB005147;HERB005390;HERB005445;HERB001395;HERB002189;HERB002690;HERB006048;HERB000309;HERB000330;HERB000570;HERB001193;HERB001952;HERB002856;HERB003616;HERB003618;HERB003715;HERB004472;HERB004938;HERB004950;HERB005162;HERB005392;HERB001915;HERB005485	herba Menthae;Ficus simplicissima;Semen Sojae Praeparata;Radix Glycyrrhizae uralensis;Rhizoma Fagopyri Cymosi;Herba Cichorii;Cornu Saigae Tataricae;Herba Portulacae;Fructus Arctii lappae;Radix Rubiae;Herba Cistanches;Ageratum conyzoides;Agaricus bisporus;Radix Pseudostellariae;Herba Hyperici japonici;/;Semen Juglandis;Gallus gallus domesticus;/;Rhizoma Atractylodis macrocephalae;Rhizoma Pinelliae…	3.99			146.046	40.4	0.5	NEG	[M-H]-	level1	3.08989e+07	2.93946e+07	2.83406e+07
Dimethylglycine	102.1;74;84	C4H9NO2	1118-68-9	FFDGPVCHZBVARC-UHFFFAOYSA-N	C01026	HMDB0000092	673	Amino acids and Peptides	Small peptides	Aminoacids			3.99			102.056	38.8	0.1	NEG	[M-H]-	level1	8.74494e+06	9.20551e+06	8.79948e+06
4-Aminobutyric Acid	102.1;74;84	C4H9NO2	56-12-2	BTCSSZJGUNDROE-UHFFFAOYSA-N	C00334	HMDB0000112	119	Amino acids and Peptides	Small peptides	Aminoacids	HERB005015;HERB004209;HERB000293;HERB000323;HERB000331;HERB000650;HERB000815;HERB001165;HERB001175;HERB001394;HERB001448;HERB001537;HERB001783;HERB001809;HERB001915;HERB001952;HERB002690;HERB003165;HERB003351;HERB003359;HERB003636;HERB003979;HERB004064;HERB004479;HERB004513;HERB005295;HERB005444;HERB005820	Ageratum conyzoides;Bos taurus domesticus, Bubalus bubalis;/;Radix Isatidis seu Baphicacanthi;Massa Fermentata Rhizpma Pinelliae;Bufo bufo gargarizans, Bufo melanostictus;Hemerocallis fulva var. kwanso;/;Semen Sojae Praeparata;Radix Angelicae Pubescentis;Herba Clinopodii;Hedysarum polybotrys;Rehmannia glutinosa [Syn. Rehmannia glutinosa f. huechingensis];Saccharum sinensis;Fructus Lycii;/;Gallus …	3.99			102.056	38.8	0.1	NEG	[M-H]-	level1	8.74494e+06	9.20551e+06	8.79948e+06
Azelaic acid	125.1;187.1;97.1	C9H16O4	123-99-9	BDJRBEYXGGNYIS-UHFFFAOYSA-N	C08261	HMDB0000784	2266	Fatty acids	Fatty Acids and Conjugates	Dicarboxylic acids	HERB004021;HERB000257;HERB000285;HERB000842;HERB000864;HERB000903;HERB001210;HERB001211;HERB001896;HERB003039;HERB003715;HERB003837;HERB004218;HERB004774;HERB005455;HERB006026;HERB006586;HERB000197;HERB000597;HERB000879;HERB000881;HERB001067;HERB001321;HERB002505;HERB004034;HERB004042;HERB004950;HERB004999;HERB005132;HERB005213;HERB005272;HERB006718	Fructus Chaenomelis;Rhizoma cynchi stauntonii;Radix cynchi atrati;/;/;Cortex Tooe Sinensis;Radix Angelicae sinensis;Radix Codonopsis pilosulae;Caulis Mahoniae;Herba Cichorii;Fructus Hordei Germitus;Radix Ranunculi Terti;Radix Achyranthis bidentatae;Rhizoma Sparganii;Rhizoma Arisaematis;/;Herba Artemisiae Scopariae;/;Semen Alpiniae katsumadai;/;Radix Aconiti;Lagerstroemia speciosa;Oplopanax elatus…	3.99			187.097	324.9	0.1	NEG	[M-H]-	level1	4.74569e+07	8.79858e+07	4.7858e+07
Suberic acid	111.1;173.1;83.1	C8H14O4	505-48-6	TYFQFVWCELRYAO-UHFFFAOYSA-N	C08278	HMDB0000893	10457	Fatty acids	Fatty Acids and Conjugates	Dicarboxylic acids	HERB000702;HERB000285;HERB000864;HERB000949;HERB003837;HERB005447;HERB000312;HERB000432;HERB000597;HERB000648;HERB000650;HERB000826;HERB004034;HERB005272	Rhizoma Acori graminei;Radix cynchi atrati;/;Bulbus Allii Fistulosi;Radix Ranunculi Terti;Radix Semiaquilegiae;Herba Lobeliae Chinensis;Semen Ricini;Semen Alpiniae katsumadai;Bufo bufo gargarizans, Bufo melanostictus;Bufo bufo gargarizans, Bufo melanostictus;Ruta graveolens;Hibiscus syriacus;Folium Pini	3.99			173.082	291.9	0.3	NEG	[M-H]-	level1	5.71524e+06	1.50478e+07	5.48429e+06
Caffeic acid	135;179;136	C9H8O4	501-16-6	QAIPRVGONGVQAS-DUXPYHPUSA-N	C01197	HMDB0003501	689043	Shikimates and Phenylpropanoids	Phenylpropanoids (C6-C3)	Cinnamic acids and derivatives	HERB001407;HERB000066;HERB000081;HERB000134;HERB000143;HERB000201;HERB000244;HERB000246;HERB000311;HERB000323;HERB000330;HERB000403;HERB000410;HERB000472;HERB000508;HERB000580;HERB000588;HERB000697;HERB000755;HERB000767;HERB000771;HERB000774;HERB000849;HERB000870;HERB000884;HERB000887;HERB001076;HERB001165;HERB001171;HERB001193;HERB001219;HERB001305;HERB001403;HERB001409;HERB001410;HERB001610;HER…	Lamiophlomis rotata [Syn. Phlomis rotata ];Folium Artemisiae Argyi;Aralia subcapitata;/;/;/;Imperata cylindrica var. major;/;Semen Biotae;Radix Isatidis seu Baphicacanthi;Rhizoma Pinelliae;Radix Glehniae;Scrophularia buergeriana;Herba Polygoni Avicularis;herba Menthae;Fructus Xanthii sibirici;/;Saussurea superba [Syn. Saussurea hieracioides ];Carlina acaulis;Herba Plantaginis;Dodonaea viscosa;Her…	3.99			179.035	261.5	0.3	NEG	[M-H]-	level1	3.34004e+07	3.3016e+07	3.41338e+07
D-Pantothenic Acid	88;146.1;218.1	C9H17NO5	79-83-4	GHOKWGTUZJEAQD-ZETCQYMHSA-N	C00864	HMDB0000210	6613	Amino acids and Peptides	Small peptides	Dipeptides	HERB001164;HERB004609;HERB000161;HERB000186;HERB000868;HERB001448;HERB001915;HERB004004;HERB006505;HERB007023;HERB006733	Fructus Zizyphi Jujubae;Radix Ginseng;Semen Lablab Album;Semen Ginkgo;Fructus Meliae Toosendan;Herba Clinopodii;Fructus Lycii;Resi myrrhae;Cocos nucifera;Rhizoma Anemarrhee;Stigma Maydis	3.99			218.103	185.6	0.5	NEG	[M-H]-	level1	3.91024e+06	4.65194e+06	3.73409e+06
Myo-Inositol	179.1;87;161	C6H12O6	87-89-8	CDAISMWEOUEBRE-UHFFFAOYSA-N	C00137	HMDB0000211	892	Carbohydrates	Polyols	Cyclitols			3.99			179.056	40.4	0.5	NEG	[M-H]-	level1	1.47934e+08	1.47063e+08	1.45092e+08
L-Histidine	154.1;93;137	C6H9N3O2	71-00-1	HNDVDQJCIGZPNO-YFKPBYRVSA-N	C00135	HMDB0000177	6274	Amino acids and Peptides	Small peptides	Aminoacids	HERB000309;HERB000330;HERB001193;HERB001952;HERB004191;HERB004472;HERB004938;HERB004950;HERB005392;HERB005485;HERB005564	Rhizoma Atractylodis macrocephalae;Rhizoma Pinelliae;Radix Salviae liguliobae;/;Fructus Arctii lappae;Semen Euryales;Rhizoma Dioscoreae;Fructus Corni;Lignum Santaii Albi;Concretio Silicea Bambusae;Rhizoma Smilacis Glabrae	3.99			154.062	38	0.2	NEG	[M-H]-	level1	1.11384e+07	1.14672e+07	1.07855e+07
Norleucine	130.1;88;85	C6H13NO2		LRQKBLKVPFOOQJ-UHFFFAOYSA-N									3.99			130.087	66.2	0.1	NEG	[M-H]-	level1	2.63669e+07	2.89014e+07	2.64148e+07
Caprylic acid	143.1	C8H16O2	124-07-2	WWZKQHOCKIZLMA-UHFFFAOYSA-N	C06423	HMDB0000482	379	Fatty acids	Fatty Acids and Conjugates	Branched fatty acids	HERB000129;HERB000134;HERB000161;HERB000182;HERB000186;HERB000472;HERB000638;HERB000881;HERB000973;HERB001171;HERB001211;HERB001305;HERB001360;HERB001622;HERB001749;HERB001754;HERB001783;HERB002061;HERB002062;HERB002189;HERB002342;HERB002483;HERB002563;HERB002840;HERB002856;HERB002893;HERB002962;HERB003156;HERB003232;HERB003437;HERB003439;HERB003444;HERB003641;HERB003658;HERB004029;HERB004218;HER…	Fructus Crotonis;/;Semen Lablab Album;Rhizoma Typhonii;Semen Ginkgo;Herba Polygoni Avicularis;Radix Bupleuri;Radix Aconiti;Hippophae rhamnoides;/;Radix Codonopsis pilosulae;Caulis Erycibes;Fructus Malvae;Radix Saposhnikoviae divaricatae;Poria;/;Rehmannia glutinosa [Syn. Rehmannia glutinosa f. huechingensis];Herba Bidentis;Ramulus Cinmomi;Semen Juglandis;Cortex Magnoliae officilis;Phellodendron am…	3.98			143.108	421.7	0.3	NEG	[M-H]-	level1	1.13018e+07	2.80398e+06	4.29989e+06
2-Aminobutyric acid	102.1;74;84	C4H9NO2	1492-24-6	QWCKQJZIFLGMSD-VKHMYHEASA-N	C02356	HMDB0000452	80283	Amino acids and Peptides	Small peptides	Aminoacids	HERB005162;HERB003144;HERB005820;HERB000330	/;Momordica charantia;Citrullus vulgaris [Syn. Citrullus lanatus ];Rhizoma Pinelliae	3.98			102.056	38.8	0.1	NEG	[M-H]-	level1	8.74494e+06	9.20551e+06	8.79948e+06
Chiro-Inositol	179.1;87;161	C6H12O6	643-12-9	CDAISMWEOUEBRE-LKPKBOIGSA-N	C00137		892	Carbohydrates	Polyols	Cyclitols	HERB003160;HERB004019;HERB006504;HERB004488;HERB002914;HERB000066;HERB000182;HERB000219;HERB000221;HERB000226;HERB000234;HERB000286;HERB000391;HERB000607;HERB000663;HERB000664;HERB000775;HERB000835;HERB001032;HERB001254;HERB001712;HERB001720;HERB001914;HERB002309;HERB002370;HERB002713;HERB002926;HERB002962;HERB003174;HERB003274;HERB003348;HERB004032;HERB004033;HERB004034;HERB004035;HERB004036;HER…	Fagopyrum tataricum;Cocculus trilobus [Syn. Cocculus sarmentosus];Cocos nucifera;Fagopyrum esculentum;/;Folium Artemisiae Argyi;Rhizoma Typhonii;Patrinia villosa;Herba Patriniae;Flos Hibisci;Thymol;/;Liriodendron tulipifera;Folium Aconiti Kusnezoffii;Catharanthus roseus;Hedera nepalensis var. sinensis;Pericarpium Citri Reticulatae;Folium Clerodentri trichotomi;/;Herba Euphorbiae humifusae;Apis ce…	3.98			179.056	40.4	0.5	NEG	[M-H]-	level1	1.47934e+08	1.47063e+08	1.45092e+08
Palmitamide	254.2;254.2;253.2	C16H33NO	629-54-9	HSEMFIZWXHQJAE-UHFFFAOYSA-N		HMDB0012273	69421	Fatty acids	Fatty amides	Primary amides	HERB000323;HERB000330;HERB000638;HERB004092;HERB004950;HERB005782;HERB002960;HERB000220;HERB006044	Radix Isatidis seu Baphicacanthi;Rhizoma Pinelliae;Radix Bupleuri;Semen Cucurbitae moschatae;Fructus Corni;Fructus Evodiae;Craibiodendron yunnanese;Bombyx mori;Casimiroa edulis	3.98			254.249	539	0.5	NEG	[M-H]-	level1	566772	646010	915095
Dodecanoic acid	199.2;158.9	C12H24O2	143-07-7	POULHZVOKOAJMA-UHFFFAOYSA-N	C02679	HMDB0000638	3893	Fatty acids	Fatty Acids and Conjugates	Branched fatty acids	HERB004518;HERB001037;HERB001765;HERB002168;HERB002993;HERB003027;HERB003648;HERB003658;HERB003851;HERB004021;HERB004766;HERB005286;HERB005318;HERB005710;HERB005742;HERB005820;HERB006335;HERB006656;HERB006844;HERB000592;HERB002713;HERB006023;HERB000036;HERB000129;HERB000134;HERB000139;HERB000230;HERB000276;HERB000277;HERB000278;HERB000284;HERB000311;HERB000329;HERB000338;HERB000417;HERB000472;HER…	/;Euphorbia wallichii;Poria;/;/;Semen Citri Reticulatae;Fructus Aristolochiae;Herba Ephedrae;Flos Mume;Fructus Chaenomelis;Cephalotaxus fortunei;Caulis Perillae Frutescentis;Ziziphus jujuba var. spinosa;Ficus carica;Fructus Mume;Citrullus vulgaris [Syn. Citrullus lanatus ];Herba Commelie;Lycopersicon esculentum var. cerasiforme;Gmelina arborea;Alpinia katsumadai;herba centellae;Oleum Linderae;Ard…	3.98			199.17	502.5	0.1	NEG	[M-H]-	level1	2.30523e+06	8.68187e+06	1.7445e+07
hexyl hexanoate	199.2;158.9	C12H24O2	6378-65-0	NCDCLPBOMHPFCV-UHFFFAOYSA-N			22873	Fatty acids	Fatty esters	Wax monoesters	HERB003156;HERB003232;HERB004021	/;fructus Capsici;Fructus Chaenomelis	3.98			199.17	502.5	0.1	NEG	[M-H]-	level1	2.30523e+06	8.68187e+06	1.7445e+07
18α-Glycyrrhetinic acid	469.3;425.3;52.1	C30H46O4	1449-05-4	MPDGHEJMBKOTSU-UHFFFAOYSA-N		HMDB0244828	3230	Terpenoids	Triterpenoids	Oleanane triterpenoids	HERB002000;HERB001779;HERB000974;HERB001249;HERB001355;HERB001780;HERB001781;HERB001782;HERB002494;HERB002665;HERB006827;HERB006926;HERB006982;HERB006990;HERB007003	Glycyrrhiza glabra;Radix Glycyrrhizae;Glycyrrhiza aspera;Cortex Lycii Radicis;Exocarpium Benincasae;/;Radix Glycyrrhizae uralensis;/;Glycyrrhiza kansuensis;Herba Abri;Glycyrrhiza yunnanensis;Glycyrrhiza inflata;Radix Glycyrrhizae Praeparata;Radix Glycyrrhizae Preparata;/	3.98			469.333	498	0.5	NEG	[M-H]-	level1	859804	906722	762093
ethyl octanoate	171.1	C10H20O2	106-32-1	YYZUSRORWSJGET-UHFFFAOYSA-N	C12292		7799	Fatty acids	Fatty esters	Wax monoesters	HERB000881;HERB001211;HERB005809;HERB004218;HERB005338;HERB005434;HERB002365;HERB003348;HERB004021;HERB004068;HERB004102;HERB004785;HERB005825	Radix Aconiti;Radix Codonopsis pilosulae;Radix Codonopsis pilosulae;Radix Achyranthis bidentatae;Cynomorium songaricum;Radix Asparagi;Herba Saxifragae;Semen Litchi;Fructus Chaenomelis;Herba Equiseti Hiemalis;Radix Adenophorae;/;Cacumen Tamaricis	3.98			171.139	465.7	0.1	NEG	[M-H]-	level1	7.24957e+06	4.8627e+06	1.81437e+07
Pelargonic acid	157.1;100.9	C9H18O2	112-05-0	FBUKVWPVBMHYJY-UHFFFAOYSA-N	C01601	HMDB0000847	8158	Fatty acids	Fatty Acids and Conjugates	Branched fatty acids	HERB000134;HERB000284;HERB000305;HERB000472;HERB000638;HERB000842;HERB000881;HERB001165;HERB001211;HERB001309;HERB001360;HERB001394;HERB001622;HERB001750;HERB001783;HERB001901;HERB001952;HERB002062;HERB002345;HERB002371;HERB002428;HERB002472;HERB002483;HERB002563;HERB002700;HERB002896;HERB002962;HERB002993;HERB003156;HERB003164;HERB003166;HERB003193;HERB003431;HERB003439;HERB003444;HERB003582;HER…	/;/;Radix Angelicae Dahuricae;Herba Polygoni Avicularis;Radix Bupleuri;/;Radix Aconiti;/;Radix Codonopsis pilosulae;Flos Caryophylli;Fructus Malvae;Radix Angelicae Pubescentis;Radix Saposhnikoviae divaricatae;Exodermis Poria;Rehmannia glutinosa [Syn. Rehmannia glutinosa f. huechingensis];/;/;Ramulus Cinmomi;Hericium erinaceus;Fructus Piperis;Exocarpium Citri grandis;flos Sophorae;Phellodendron am…	3.98			157.123	450.2	0.2	NEG	[M-H]-	level1	1.43691e+08	8.02739e+06	1.5637e+08
Jaranol	298;283;313.1	C17H14O6	3301-49-3	BJBUTJQYZDYRMJ-UHFFFAOYSA-N			5318869	Shikimates and Phenylpropanoids	Flavonoids	Flavonols	HERB001378;HERB001779;HERB002560;HERB002591;HERB006045;HERB001808;HERB001938;HERB002040;HERB002263;HERB003153;HERB004077;HERB005579	Fructus Amomi Rotundus;Radix Glycyrrhizae;Radix Astragali;Rhizoma Dioscoreae bulbiferae;Herba Elsholtziae;Salvia przewalskii;Flos Eriocauli;Fructus Choerospondiatis;Fructus Galangae;/;Microtoena prainiana;Alpinia japonica	3.98			313.072	405.6	0.2	NEG	[M-H]-	level1	1.44592e+06	1.39495e+06	6.11408e+06
1-Naphthol	143.1	C10H8O	90-15-3	KJCVRFUGPWSIIH-UHFFFAOYSA-N	C11714	HMDB0012138	7005	Polyketides	Naphthalenes	Naphthalenes and derivatives	HERB006160;HERB006743;HERB003582	Hemerocallis minor;Syringa pinnafolia;Fructus Momordicae	3.98			143.05	378.5	0.2	NEG	[M-H]-	level1	9.30615e+06	8.30514e+06	3.84272e+06
DL-Tryptophan	116.1;74;203.1	C11H12N2O2	54-12-6	QIVBCDIJIAJPQS-UHFFFAOYSA-N	C00806	HMDB0030396	1148	Amino acids and Peptides	Small peptides	Aminoacids	HERB000638;HERB004441;HERB004539;HERB000403;HERB000568;HERB000584;HERB000842;HERB001101;HERB001211;HERB001235;HERB001448;HERB001713;HERB001901;HERB001915;HERB002048;HERB002087;HERB002189;HERB002405;HERB004488;HERB005015;HERB000323;HERB005782;HERB006191	Radix Bupleuri;Aesculus chinensis;Herba Nerviliae;Radix Glehniae;Bombyx mori;Rhizoma Atractylodis;/;Folium Isatidis;Radix Codonopsis pilosulae;Medulla Junci;Herba Clinopodii;Herba Pteridis multifidae;/;Fructus Lycii;Coprinus atramentarius;Caulis Piperis Kadsurae；Caulis Piperis futokadsurae;Semen Juglandis;Rhizoma Polygoni cuspidati;Fagopyrum esculentum;Ageratum conyzoides;Radix Isatidis seu Baphi…	3.98			203.083	201.7	0.1	NEG	[M-H]-	level1	1.39568e+08	1.53625e+08	1.39783e+08
Glutaric acid	87;131;113	C5H8O4	110-94-1	JFCQEDHGNNZCLN-UHFFFAOYSA-N	C00489	HMDB0000661	743	Fatty acids	Fatty Acids and Conjugates	Dicarboxylic acids	HERB004177;HERB004205;HERB005429	Eucalyptus citriodora;Bos taurus domesticus, Bubalus bubalis;Beta vulgaris	3.98			131.035	104	0.6	NEG	[M-H]-	level1	2.18513e+07	2.14095e+07	2.16681e+07
L-Uridine	110;200.1;152	C9H12N2O6	26287-69-4	DRTQHJPVMGBUCF-PSQAKQOGSA-N			466466	Carbohydrates	Nucleosides	Pyrimidine nucleos(t)ides	HERB000281;HERB000293;HERB000309;HERB000323;HERB000403;HERB000584;HERB000871;HERB000879;HERB001076;HERB001101;HERB001210;HERB001333;HERB001754;HERB001968;HERB002040;HERB002560;HERB002655;HERB003708;HERB003837;HERB004004;HERB004607;HERB004609;HERB005012;HERB005076;HERB005118;HERB005390;HERB005412;HERB005447;HERB005680;HERB006207;HERB006335;HERB006340;HERB005637;HERB001749	Radix Pulsatillae;/;Rhizoma Atractylodis macrocephalae;Radix Isatidis seu Baphicacanthi;Radix Glehniae;Rhizoma Atractylodis;Vladimiria souliei [Syn. Jurinea souliei];/;Herba Cirsii Japonici;Folium Isatidis;Radix Angelicae sinensis;Cordyceps;/;Cistanche tubulosa;Fructus Choerospondiatis;Radix Astragali;Herba Capsellae;Ophiopogon japonicus;Radix Ranunculi Terti;Resi myrrhae;Cordyceps militaris cv;R…	3.98			243.062	69.5	0.1	NEG	[M-H]-	level1	4.10872e+06	4.03079e+06	4.1321e+06
(R)-5-Oxopyrrolidine-2-carboxylic acid	128;85	C5H7NO3	4042-36-8	ODHCTXKNWHHXJC-GSVOUGTGSA-N	C02237		439685	Amino acids and Peptides	Small peptides	Aminoacids	HERB001101;HERB004516;HERB005118;HERB000692;HERB001914;HERB002655;HERB003497;HERB003687;HERB003985;HERB006010;HERB004832	Folium Isatidis;Indigo turalis;Radix Rehmanniae Preparata;Ceratonia siliqua;Lycium chinense;Herba Capsellae;Phyllanthus reticulatus;Rheum maximowiczii;Agaricus campestris;Geum urbanum;Fructus Mori	3.98			128.035	61.6	0.2	NEG	[M-H]-	level1	9.84928e+07	9.4317e+07	1.01943e+08
Asparagine	114;113;88	C4H8N2O3	70-47-3	DCXYFEDJOCDNAF-REOHCLBHSA-N	C00152	HMDB0000168	6267	Amino acids and Peptides	Small peptides	Aminoacids	HERB004218;HERB004507;HERB005434;HERB005464;HERB000186;HERB000580;HERB001164;HERB001758;HERB001915;HERB002560;HERB003526;HERB003616;HERB004251;HERB006265;HERB006280;HERB000678;HERB003515;HERB003516;HERB005452;HERB006070;HERB006085;HERB000706;HERB000775;HERB000892;HERB005017	Radix Achyranthis bidentatae;Radix Gentiae macrophyllae;Radix Asparagi;Gummi Elasticum;Semen Ginkgo;Fructus Xanthii sibirici;Fructus Zizyphi Jujubae;Herba Spirodelae;Fructus Lycii;Radix Astragali;Rhizoma Phragmitis;Herba Humuli Scandentis;nodus nelumbinis rhizomatis;/;Radix Scrophulariae;Hemerocallis longituba;Gossypium hirsutum [Syn. Gossypium mexicanum];/;Asparagus cochinchinensis [Syn. Asparag…	3.98			131.046	39.2	0.4	NEG	[M-H]-	level1	1.58567e+08	1.59047e+08	1.61391e+08
Indole-3-carboxaldehyde	144	C9H7NO	487-89-8	OLNJUISKUQQNIM-UHFFFAOYSA-N	C08493	HMDB0029737	10256	Alkaloids	Tryptophan alkaloids	Simple indole alkaloids	HERB006310;HERB001436;HERB004077;HERB004639;HERB005366;HERB005375;HERB006575;HERB000323;HERB000198	Fructus Bruceae;Euphorbia pubescens;Microtoena prainiana;Phellodendron japonicum;Phellodendron amurense var. wilsonii;Taraxacum formosanum;Urtica dioica;Radix Isatidis seu Baphicacanthi;Plumbago zeylanica	3.98			144.046	309.9	0.1	NEG	[M-H]-	level1	4.92313e+06	4.85599e+06	5.05585e+06
4-Hydroxybenzaldehyde	121;77;94	C7H6O2	123-08-0	RGHHSNMVTDWUBI-UHFFFAOYSA-N	C00633	HMDB0011718	126	Shikimates and Phenylpropanoids	Phenolic acids (C6-C1)	Shikimic acids and derivatives	HERB000094;HERB000198;HERB001198;HERB005310;HERB005750;HERB005756;HERB000192;HERB000216;HERB000323;HERB000338;HERB000868;HERB001876;HERB002941;HERB003526;HERB003837;HERB004068;HERB004402;HERB004853;HERB005017;HERB005059;HERB005258;HERB005447;HERB005519;HERB006773;HERB000580;HERB001399;HERB001591;HERB001641;HERB002263;HERB002839;HERB002991;HERB003091;HERB003361;HERB003528;HERB004345;HERB004407;HER…	Uvaria chamae;Plumbago zeylanica;Vitex rotundifolia [Syn. Vitex trifollia var. simplicifolia ];Physalis alkekengi;Zaocys;/;Bulbus Lilii ;/;Radix Isatidis seu Baphicacanthi;Herba Scutellariae barbatae;Fructus Meliae Toosendan;flos puerariae lobatae;Rhizoma Fagopyri Cymosi;Rhizoma Phragmitis;Radix Ranunculi Terti;Herba Equiseti Hiemalis;pollen typhae;Fructus Amomi;Rhizoma Zingiberis Recens;/;/;Radi…	3.98			121.029	286	0.3	NEG	[M-H]-	level1	3.66335e+07	3.51404e+07	3.43365e+07
Vanillin	136;151;137	C8H8O3	121-33-5	MWOOGOJBHIARFG-UHFFFAOYSA-N	C00755	HMDB0012308	1183	Shikimates and Phenylpropanoids	Phenolic acids (C6-C1)	Cinnamic acids and derivatives	HERB001219;HERB004401;HERB001754;HERB000090;HERB000162;HERB000323;HERB000338;HERB000497;HERB000638;HERB000767;HERB000775;HERB000868;HERB000879;HERB000887;HERB000903;HERB001032;HERB001074;HERB001101;HERB001198;HERB001210;HERB001235;HERB001309;HERB001713;HERB001729;HERB001852;HERB001876;HERB001952;HERB002052;HERB002483;HERB002640;HERB002957;HERB003039;HERB003070;HERB003091;HERB003127;HERB003136;HER…	Taraxacum obovatum;Taraxacum mongolicum;/;Benzoinum;Radix Stemoe;Radix Isatidis seu Baphicacanthi;Herba Scutellariae barbatae;semen arecae;Radix Bupleuri;Herba Plantaginis;Pericarpium Citri Reticulatae;Fructus Meliae Toosendan;/;Radix chuanxiong；Rhizoma Chuanxiong;Cortex Tooe Sinensis;/;Herba Cirsii Japonici;Folium Isatidis;Vitex rotundifolia [Syn. Vitex trifollia var. simplicifolia ];Radix Angel…	3.98			151.04	273.2	0.2	NEG	[M-H]-	level1	8.4689e+06	9.07429e+06	8.88208e+06
Narirutin	271.1;151;272.1	C27H32O14	14259-46-2	HXTFHSYLYXVTHC-AJHDJQPGSA-N	C09793		442431	Shikimates and Phenylpropanoids	Flavonoids	Flavanones	HERB000580;HERB000755;HERB000775;HERB001556;HERB001904;HERB001908;HERB001909;HERB001942;HERB001985;HERB004176;HERB004179;HERB004412;HERB004534;HERB004561;HERB005431;HERB005442;HERB005508;HERB005582;HERB006668;HERB007004;HERB007034;HERB007113	Fructus Xanthii sibirici;Carlina acaulis;Pericarpium Citri Reticulatae;Herba Centipedae;Poncirus trifoliata;Poncirus trifoliata;Poncirus trifoliata;Rhizoma Dryriae;Rhizoma Dryopteris crassirhizomae;Citrus limon;Citrus limon;Citrus paradisi;Pericarpium Citri Reticulatae Viride;Flemingia strobilifera;Citrus sinensis;Semen Cucumis;Radix Smilacis;Origanum vulgare;/;Fructus Aurantii;Fructus Aurantii I…	3.97			579.172	290.7	0.8	NEG	[M-H]-	level1	7.5343e+06	7.65793e+06	1.83599e+07
gamma-Linolenic acid	277.2;59	C18H30O2	506-26-3	VZCCETWTMQHEPK-QNEBEIHSSA-N	C06426	HMDB0003073	5280933	Fatty acids	Fatty Acids and Conjugates	Unsaturated fatty acids	HERB001610;HERB003610;HERB006280;HERB006813;HERB000580;HERB002209;HERB002276;HERB002640;HERB003210;HERB006632;HERB006784;HERB007208	Herba Potentillae Discoloris;/;Radix Scrophulariae;/;Fructus Xanthii sibirici;Semen Glycine Max;Flos Carthami;Semen Canbis;Thallus Lamiriae;/;/;/	3.97			277.217	529.6	0.4	NEG	[M-H]-	level1	1.05097e+07	1.00531e+07	1.10178e+07
2-Aminoisobutyric acid	102.1;74;84	C4H9NO2	62-57-7	FUOOLUPWFVMBKG-UHFFFAOYSA-N	C03665	HMDB0001906	6119	Amino acids and Peptides	Small peptides	Aminoacids	HERB003985	Agaricus campestris	3.97			102.056	38.8	0.1	NEG	[M-H]-	level1	8.74494e+06	9.20551e+06	8.79948e+06
H-D-Trp-OH	116.1;74;203.1	C11H12N2O2	153-94-6	QIVBCDIJIAJPQS-SECBINFHSA-N	C00525	HMDB0013609	9060	Amino acids and Peptides	Small peptides	Aminoacids	HERB000638;HERB004441;HERB004539;HERB000403;HERB000568;HERB000584;HERB000842;HERB001101;HERB001211;HERB001235;HERB001448;HERB001713;HERB001901;HERB001915;HERB002048;HERB002087;HERB002189;HERB002405;HERB004488;HERB005015;HERB000323;HERB005782;HERB006191	Radix Bupleuri;Aesculus chinensis;Herba Nerviliae;Radix Glehniae;Bombyx mori;Rhizoma Atractylodis;/;Folium Isatidis;Radix Codonopsis pilosulae;Medulla Junci;Herba Clinopodii;Herba Pteridis multifidae;/;Fructus Lycii;Coprinus atramentarius;Caulis Piperis Kadsurae；Caulis Piperis futokadsurae;Semen Juglandis;Rhizoma Polygoni cuspidati;Fagopyrum esculentum;Ageratum conyzoides;Radix Isatidis seu Baphi…	3.97			203.083	201.7	0.1	NEG	[M-H]-	level1	1.39568e+08	1.53625e+08	1.39783e+08
(E)-5-(1,2,4a,5-tetramethyl-2,3,4,7,8,8a-hexahydronaphthalen-1-yl)-3-methyl-pent-2-enoic acid	303.2;59;259.2	C20H32O2		NLVMTSRTOGOFQD-BUHFOSPRSA-N			12305534	Terpenoids	Diterpenoids	Colensane and Clerodane diterpenoids	HERB000479	Polyalthia longifolia var. pendula	3.97			303.233	541.8	0.6	NEG	[M-H]-	level1	1.31655e+06	1.08102e+06	1.48715e+06
16-Hydroxypalmitic acid	271.2;225.2;270.2	C16H32O3	506-13-8	UGAGPNKCDRTDHP-UHFFFAOYSA-N	C18218	HMDB0006294	10466	Fatty acids	Fatty Acids and Conjugates	Hydroxy fatty acids	HERB000403;HERB000432;HERB000614	Radix Glehniae;Semen Ricini;Cacumen et Folium Biotae	3.97			271.228	476.2	0.2	NEG	[M-H]-	level1	2.3388e+06	3.21696e+06	3.58077e+06
Dodecanedioic acid	229.1;211.1;167.1	C12H22O4	693-23-2	TVIDDXQYHWJXFK-UHFFFAOYSA-N	C02678	HMDB0000623	12736	Fatty acids	Fatty Acids and Conjugates	Dicarboxylic acids			3.97			229.144	397.9	0.6	NEG	[M-H]-	level1	4.28218e+06	5.78224e+06	4.14898e+06
Kaempferol	285;284.3;151	C15H10O6	520-18-3	IYRMWMYZSQPJKC-UHFFFAOYSA-N	C05903	HMDB0005801	5280863	Shikimates and Phenylpropanoids	Flavonoids	Flavonols	HERB003160;HERB006470;HERB003444;HERB005296;HERB001572;HERB002294;HERB001125;HERB000036;HERB000066;HERB000137;HERB000139;HERB000161;HERB000175;HERB000186;HERB000189;HERB000219;HERB000221;HERB000264;HERB000267;HERB000286;HERB000312;HERB000472;HERB000553;HERB000614;HERB000638;HERB000670;HERB000800;HERB000884;HERB000903;HERB000949;HERB000973;HERB001032;HERB001067;HERB001074;HERB001082;HERB001104;HER…	Fagopyrum tataricum;Chrysanthemum indicum;Ganoderma Lucidum seu Japonicum;Mollugo pentaphylla;Cynanchum chinense;Radix et Rhizoma Rhodiolae;Uncaria macrophylla;Ardisiae japonicae;Folium Artemisiae Argyi;Fructus Anisi Stellati;/;Semen Lablab Album;Tilia alburnum;Semen Ginkgo;Ginkgo biloba;Patrinia villosa;Herba Patriniae;Thesium chinense;Radix Paeoniae Alba;/;Herba Lobeliae Chinensis;Herba Polygon…	3.97			285.041	367.8	0.8	NEG	[M-H]-	level1	2.02421e+07	1.97079e+07	2.18022e+07
4-Vinylphenol	119.1;118.9;59	C8H8O	2628-17-3	FUGYGGDSWSUORM-UHFFFAOYSA-N	C05627	HMDB0004072	62453	Shikimates and Phenylpropanoids	Phenolic acids (C6-C1)	Cinnamic acids and derivatives	HERB001210;HERB001876;HERB002483;HERB003573;HERB007111	Radix Angelicae sinensis;flos puerariae lobatae;Phellodendron amurense;/;Succus Bambusae	3.97			119.05	363.4	0.5	NEG	[M-H]-	level1	1.28185e+06	1.28528e+06	1.33827e+06
Vicenin-1	563.1;353.1;383.1	C26H28O14	35927-38-9	OVMFOVNOXASTPA-MCIQUCDDSA-N			13644663	Shikimates and Phenylpropanoids	Flavonoids	Flavones	HERB002376;HERB006321;HERB001249;HERB001355;HERB001779;HERB002000;HERB002052;HERB002563;HERB004518;HERB004520;HERB005030;HERB005455;HERB005939;HERB006563;HERB006926;HERB006982;HERB006990;HERB007003	/;Linum usitatissimum;Cortex Lycii Radicis;Exocarpium Benincasae;Radix Glycyrrhizae;Glycyrrhiza glabra;Ramulus Euonymi;Radix Scutellariae;/;Herba Artemisiae Annuae;Rhizoma Acori Talarinowii;Rhizoma Arisaematis;Isodon lophanthoides var. gerardiana;Arisaema heterophyllum;Glycyrrhiza inflata;Radix Glycyrrhizae Praeparata;Radix Glycyrrhizae Preparata;/	3.97			563.141	272.8	0.6	NEG	[M-H]-	level1	8.31694e+06	8.38559e+06	8.80779e+06
3-Phosphoglyceric acid	97;79;185	C3H7O7P	820-11-1	OSJPPGNTCRNQQC-UHFFFAOYSA-N	C00597	HMDB0000807	724						3.97			184.986	62.5	0.6	NEG	[M-H]-	level1	7.50429e+06	7.96689e+06	6.70667e+06
Malonic acid	59;74;103	C3H4O4	141-82-2	OFOBLEOULBTSOW-UHFFFAOYSA-N	C00383	HMDB0000691	867	Fatty acids	Fatty Acids and Conjugates	Dicarboxylic acids	HERB001502;HERB002135;HERB002254;HERB002856;HERB003053;HERB003715;HERB005429;HERB005540;HERB006491;HERB000323;HERB004609	Phaseolus coccineus;Apium graveolens;Alchornea trewioides;/;folium citri tangerie;Fructus Hordei Germitus;Beta vulgaris;Aleurites cordata [Syn. Aleurites fordii];Mallotus japonicus;Radix Isatidis seu Baphicacanthi;Radix Ginseng	3.97			103.004	62	0.1	NEG	[M-H]-	level1	1.15174e+08	8.1758e+07	8.6856e+07
Glycolate	75;74;73	C2H4O3	79-14-1	AEMRFAOFKBGASW-UHFFFAOYSA-N	C00160	HMDB0000115	757				HERB001809;HERB002135;HERB003910;HERB005820	Saccharum sinensis;Apium graveolens;Scabiosa comosa;Citrullus vulgaris [Syn. Citrullus lanatus ]	3.97			75.0087	56.1	0.2	NEG	[M-H]-	level1	2.71093e+07	2.49862e+07	2.65312e+07
Pimelic acid	97.1;159.1;115.1	C7H12O4	111-16-0	WLJVNTCWHIRURA-UHFFFAOYSA-N	C02656	HMDB0000857	385	Fatty acids	Fatty Acids and Conjugates	Dicarboxylic acids	HERB000312;HERB000432;HERB001153;HERB001931;HERB002627;HERB002830;HERB005036;HERB005076;HERB005281;HERB005368;HERB006206;HERB006310	Herba Lobeliae Chinensis;Semen Ricini;Mosla dianthera;/;Foeniculum vulgare;Perilla frutescens var. acuta [Syn. Perilla frutescens var. purpurascens ];Folium Mahoe;Anethum graveolens;Ligusticum scoticum;Orthodon formosanus;Piper nove - hollandae;Fructus Bruceae	3.97			159.066	262.8	0.1	NEG	[M-H]-	level1	2.30168e+06	2.33158e+06	2.35281e+06
Sucrose	89;59;71	C12H22O11	57-50-1	CZMRCDWAGMRECN-UGDNZRGBSA-N	C00089	HMDB0000258	5988	Carbohydrates	Saccharides	Disaccharides	HERB000450;HERB000850;HERB002377;HERB005526;HERB000093;HERB000267;HERB000305;HERB000323;HERB000766;HERB000767;HERB000800;HERB000842;HERB000849;HERB000887;HERB000888;HERB000892;HERB000940;HERB000960;HERB001081;HERB001101;HERB001164;HERB001244;HERB001259;HERB001287;HERB001321;HERB001361;HERB001409;HERB001428;HERB001622;HERB001711;HERB001765;HERB001876;HERB002040;HERB002052;HERB002092;HERB002250;HER…	Lablab niger;Paeonia veitchii;Tadehagi triquetrum;Marsdenia tenacissima;Fritillaria unibracteata;Radix Paeoniae Alba;Radix Angelicae Dahuricae;Radix Isatidis seu Baphicacanthi;Plantago asiatica;Herba Plantaginis;Radix Paeoniae Rubra;/;Bulbus Fritillariae Cirrhosae;Radix chuanxiong；Rhizoma Chuanxiong;Dipsacus asperoides;Herba Sedi sarmentosi;Acanthopanax senticosus [Syn. Eleutherococcus senticosus…	3.97			341.109	43.1	1	NEG	[M-H]-	level1	2.14245e+08	2.08035e+08	2.18277e+08
Cytidine	112.1;70.1;198.1	C9H13N3O5	65-46-3	UHDGCWIWMRVCDJ-XVFCMESISA-N	C00475	HMDB0000089	6175	Carbohydrates	Nucleosides	Pyrimidine nucleos(t)ides	HERB000849;HERB005390	Bulbus Fritillariae Cirrhosae;Radix Pseudostellariae	3.96			244.092	44	2.5	POS	[M+H]+	level1	2.09682e+07	2.16763e+07	2.16469e+07
3'-O-Methyladenosine	136.1;177.1;282.1	C11H15N5O4		RYAFZRROCNNRFK-IOSLPCCCSA-N									3.96			282.119	210.3	2.6	POS	[M+H]+	level1	1.24292e+07	1.2985e+07	1.30137e+07
Leucine	130.1;88;85	C6H13NO2	61-90-5	ROHFNLRQFUQHCH-YFKPBYRVSA-N	C16439	HMDB0000687	6106	Amino acids and Peptides	Small peptides	Aminoacids	HERB004950;HERB000992;HERB001175;HERB002044;HERB002045;HERB002189;HERB003441;HERB004488;HERB004692;HERB004864;HERB005015;HERB005390;HERB005706;HERB006048;HERB006568;HERB006616;HERB006993;HERB000706;HERB000775;HERB000892;HERB000330;HERB001164;HERB001193;HERB001952;HERB004191;HERB004938;HERB005392	Fructus Corni;Ficus simplicissima;Semen Sojae Praeparata;Plastrum Testudinis;Colla carapacis et plastri testudinis;Semen Juglandis;Cornu Saigae Tataricae;Fagopyrum esculentum;Herba Cistanches;Semen Astragali Complati;Ageratum conyzoides;Radix Pseudostellariae;Scolopendra subspinipes mutilans;/;semen coicis;Tremlla fuciformis;Plastrum Testudinis Praparata;Radix Dichroae;Pericarpium Citri Reticulat…	3.96			130.087	66.2	0.1	NEG	[M-H]-	level1	2.63669e+07	2.89014e+07	2.64148e+07
Pyroglutamic acid	128;85	C5H7NO3	98-79-3	ODHCTXKNWHHXJC-VKHMYHEASA-N	C01879	HMDB0000267	7405	Amino acids and Peptides	Small peptides	Aminoacids	HERB001101;HERB004516;HERB005118;HERB000692;HERB001914;HERB002655;HERB003497;HERB003687;HERB003985;HERB006010;HERB004832	Folium Isatidis;Indigo turalis;Radix Rehmanniae Preparata;Ceratonia siliqua;Lycium chinense;Herba Capsellae;Phyllanthus reticulatus;Rheum maximowiczii;Agaricus campestris;Geum urbanum;Fructus Mori	3.96			128.035	61.6	0.2	NEG	[M-H]-	level1	9.84928e+07	9.4317e+07	1.01943e+08
Trehalose	89;59;71	C12H22O11	99-20-7	HDTRYLNUVZCQOY-LIZSDCNHSA-N	C01083	HMDB0000975	7427	Carbohydrates	Saccharides	Disaccharides	HERB002446;HERB002976	/;Radix Euphorbiae Pekinensis	3.96			341.109	43.1	1	NEG	[M-H]-	level1	2.14245e+08	2.08035e+08	2.18277e+08
Heptadecanoic acid	269.2;131.4;169.7	C17H34O2	506-12-7	KEMQGTRYUADPNZ-UHFFFAOYSA-N		HMDB0002259	10465	Fatty acids	Fatty Acids and Conjugates	Branched fatty acids	HERB000749;HERB003437;HERB004479;HERB004694;HERB005306;HERB005659;HERB005742	Fructus Perillae Preparata;Radix Smilacis;Radix et Rhizoma Notopterygii;Cortex Cinmomi;Fructus Perillae;Radix Clematidis;Fructus Mume	3.96			269.249	574.6	0.5	NEG	[M-H]-	level1	470629	434571	446084
Palmitic acid	255.2	C16H32O2	57-10-3	IPCSVZSSVZVIGE-UHFFFAOYSA-N	C00249	HMDB0000220	985	Fatty acids	Fatty Acids and Conjugates	Branched fatty acids	HERB001719;HERB002094;HERB004407;HERB006995;HERB001034;HERB000185;HERB000939;HERB001794;HERB002367;HERB002497;HERB004209;HERB004831;HERB004980;HERB005260;HERB006400;HERB006406;HERB007028;HERB007029;HERB007097;HERB007099;HERB007106;HERB007128;HERB000129;HERB000139;HERB000164;HERB000267;HERB000305;HERB000408;HERB000472;HERB000484;HERB000497;HERB000508;HERB000638;HERB000767;HERB000842;HERB000868;HER…	Herba Speranskiae tuberculatae;Spora Lygodii;Fructus Syzygii;Radix Hedysari Preparata;/;Phallus impudicus;Corium Erinacei Seu Hemiechianus;Caro Verci;Os Tigris;Testis et Penis Canis familiaris;Bos taurus domesticus, Bubalus bubalis;Ootheca Mantidis;Musculus Bungari;Oleum Terebinthinae;Caro caprae seu ovis;Radix Rumicis japonici;/;Resina Olibani Praparata;Crassum intestinum Porci;Bilis Porci;Pig's…	3.96			255.233	564.3	0.1	NEG	[M-H]-	level1	4.22506e+07	4.19929e+07	3.58479e+07
Methyl pentadecanoate	255.2	C16H32O2	7132-64-1	XIUXKAZJZFLLDQ-UHFFFAOYSA-N			23518	Fatty acids	Fatty esters	Wax monoesters	HERB005444;HERB006844	Radix Trichosanthis;Gmelina arborea	3.96			255.233	564.3	0.1	NEG	[M-H]-	level1	4.22506e+07	4.19929e+07	3.58479e+07
Pentadecanoic acid	241.2;227.9;225.2	C15H30O2	1002-84-2	WQEPLUUGTLDZJY-UHFFFAOYSA-N	C16537	HMDB0000826	13849	Fatty acids	Fatty Acids and Conjugates	Branched fatty acids	HERB004021;HERB006173;HERB001395;HERB004102;HERB000036;HERB000134;HERB000267;HERB000305;HERB000323;HERB000330;HERB000497;HERB000580;HERB000638;HERB000777;HERB000800;HERB000842;HERB001211;HERB001360;HERB001622;HERB001787;HERB001876;HERB001915;HERB001938;HERB002276;HERB002319;HERB002342;HERB002365;HERB002428;HERB002483;HERB003004;HERB003192;HERB003232;HERB003431;HERB003444;HERB003582;HERB003648;HER…	Fructus Chaenomelis;Murraya paniculata var. exotica;/;Radix Adenophorae;Ardisiae japonicae;/;Radix Paeoniae Alba;Radix Angelicae Dahuricae;Radix Isatidis seu Baphicacanthi;Rhizoma Pinelliae;semen arecae;Fructus Xanthii sibirici;Radix Bupleuri;Lignum Aquilariae Resitum;Radix Paeoniae Rubra;/;Radix Codonopsis pilosulae;Fructus Malvae;Radix Saposhnikoviae divaricatae;Rhizoma Zingiberis;flos pueraria…	3.96			241.217	551.8	0.6	NEG	[M-H]-	level1	3.40139e+06	2.59836e+06	2.99088e+06
Docosahexaenoic acid (DHA)	327.2;327.2;283.2	C22H32O2	6217-54-5	MBMBGCFOFBJSGT-UHFFFAOYSA-N	C06429	HMDB0002183	3144	Fatty acids	Fatty Acids and Conjugates	Unsaturated fatty acids	HERB002481		3.96			327.233	534.5	0.7	NEG	[M-H]-	level1	434597	343754	474901
9-Oxooctadecanoic acid	297.2;97;155.1	C18H34O3	4114-74-3	KNYQSFOUGYMRDE-UHFFFAOYSA-N		HMDB0030979	3083831	Fatty acids	Fatty Acids and Conjugates	Other Octadecanoids			3.96			297.243	502.9	0.2	NEG	[M-H]-	level1	1.8705e+06	1.32048e+06	975086
1,11-dihydroxy-1,2,6a,6b,9,9,12a-heptamethyl-10-oxo-3,4,5,6,6a,7,8,8a,11,12,13,14b-dodecahydro-2H-picene-4a-carboxylic acid	485.3;403.7;485.2	C30H46O5	176983-21-4	LJORXTIGOHMBOS-UHFFFAOYSA-N			73065833	Terpenoids	Triterpenoids	Ursane and Taraxastane triterpenoids	HERB001754;HERB005374;HERB004350	/;Eriobotrya deflexa;Folium Eriobotryae	3.96			485.327	451.5	0.6	NEG	[M-H]-	level1	1.10911e+06	1.08564e+06	1.03203e+06
ethyl 2,2-dimethyl-3-(2-methylprop-1-enyl)cyclopropanecarboxylate	195.1;167.1;179.1	C12H20O2	97-41-6	VIMXTGUGWLAOFZ-UHFFFAOYSA-N			7334	Terpenoids	Monoterpenoids	Acyclic monoterpenoids			3.96			195.139	422.6	0	NEG	[M-H]-	level1	1.40816e+07	1.30143e+06	1.49222e+07
Traumatic acid	183.1;165.1;227.1	C12H20O4	6402-36-4	MAZWDMBCPDUFDJ-VQHVLOKHSA-N	C16308	HMDB0000933	5283028	Fatty acids	Fatty Acids and Conjugates	Dicarboxylic acids			3.96			227.129	384.9	0.2	NEG	[M-H]-	level1	3.17748e+07	2.97375e+07	2.98486e+07
4-hydroxy-9-(4-hydroxy-3,5-dimethoxy-phenyl)-5a,6,8a,9-tetrahydro-5H-isobenzofuro[5,6-f][1,3]benzodioxol-8-one	399.1;255.1;135	C21H20O8	568-53-6	JGGWNGRBXJWAOC-UHFFFAOYSA-N			500180	Shikimates and Phenylpropanoids	Lignans	Arylnaphthalene and aryltetralin lignans	HERB000291;HERB000392;HERB001477;HERB003694;HERB004046	Linum album;/;Podophyllum peltatum;Pelargonium zonale;Commiphora mukul	3.96			399.108	309.1	0.1	NEG	[M-H]-	level1	6.49855e+06	6.52637e+06	6.7553e+06
Choerospondin	271.1;433.1;151	C21H22O10	81202-36-0	KSDSYIXRWHRPMN-SFTVRKLSSA-N			157745	Shikimates and Phenylpropanoids	Flavonoids	Flavanones	HERB001779;HERB002040	Radix Glycyrrhizae;Fructus Choerospondiatis	3.96			433.114	303.6	0.2	NEG	[M-H]-	level1	3.10432e+07	1.2819e+08	3.05647e+07
4,5-Dicaffeoylquinic acid	173;353.1;179	C25H24O12	57378-72-0	UFCLZKMFXSILNL-RVXRWRFUSA-N		HMDB0030707	6474309	Shikimates and Phenylpropanoids	Phenylpropanoids (C6-C3)	Cinnamic acids and derivatives	HERB002962;HERB003039;HERB005483;HERB000884;HERB000242;HERB000580;HERB001305;HERB002713;HERB003137;HERB000387;HERB000559;HERB000909;HERB001000;HERB001901;HERB003454;HERB004746;HERB005485;HERB006085;HERB007046;HERB000066;HERB003031	Flos Lonicerae;Herba Cichorii;Eupatorium rebaudianum;Herba andrographitis;Rhizoma Imperatae;Fructus Xanthii sibirici;Caulis Erycibes;herba centellae;/;/;Cynara scolymus;Cynara cardunculus;Coffea robusta;/;Laggera alata;Achillea alexandri-regis;Concretio Silicea Bambusae;Coffea arabica;Fructus Gardeniae;Folium Artemisiae Argyi;Flos Chrysanthemi	3.96			515.12	302.5	0.1	NEG	[M-H]-	level1	1.12389e+07	1.09564e+07	8.37289e+06
(E)-3-(2,5-dihydroxyphenyl)prop-2-enoic acid	135;179;136	C9H8O4	38489-67-7|636-01-1	JXIPYOZBOMUUCA-DAFODLJHSA-N			6442618	Shikimates and Phenylpropanoids	Phenylpropanoids (C6-C3)	Cinnamic acids and derivatives			3.96			179.035	241.3	0	NEG	[M-H]-	level1	2.19997e+07	1.42347e+07	2.21535e+07
Adipic acid	101.1;83.1;145.1	C6H10O4	124-04-9	WNLRTRBMVRJNCN-UHFFFAOYSA-N	C06104	HMDB0000448	196	Fatty acids	Fatty Acids and Conjugates	Dicarboxylic acids			3.96			145.051	211.2	0.2	NEG	[M-H]-	level1	2.00335e+06	2.29819e+06	2.06533e+06
Adenosine	134;266.1;135	C10H13N5O4	58-61-7	OIRDTQYFTABQOQ-UHFFFAOYSA-N	C00212	HMDB0000050	191	Carbohydrates	Nucleosides	Purine nucleos(t)ides	HERB000080;HERB000178;HERB000293;HERB000323;HERB000353;HERB000403;HERB000584;HERB000663;HERB000842;HERB000849;HERB000879;HERB001101;HERB001104;HERB001210;HERB001323;HERB001333;HERB001783;HERB001787;HERB001802;HERB001900;HERB001901;HERB001968;HERB002040;HERB002276;HERB002301;HERB002357;HERB002364;HERB002397;HERB002446;HERB002560;HERB002876;HERB002887;HERB003002;HERB003061;HERB003444;HERB003526;HER…	Fritillaria anhuiensis;Phaseolus vulgaris;/;Radix Isatidis seu Baphicacanthi;Ixeris sonchifolia;Radix Glehniae;Rhizoma Atractylodis;Catharanthus roseus;/;Bulbus Fritillariae Cirrhosae;/;Folium Isatidis;Bulbus Allii;Radix Angelicae sinensis;Lappula echinata;Cordyceps;Rehmannia glutinosa [Syn. Rehmannia glutinosa f. huechingensis];Rhizoma Zingiberis;Fritillaria przewalskii;Ilex cornuta;/;Cistanche …	3.96			266.09	188.5	0.4	NEG	[M-H]-	level1	9.90275e+06	9.44794e+06	9.86893e+06
Malic acid	115;133;71	C4H6O5	6915-15-7	BJEPYKJPYRNKOW-UHFFFAOYSA-N	C00711	HMDB0000744	525	Fatty acids	Fatty Acids and Conjugates	Dicarboxylic acids	HERB000242;HERB000259;HERB000580;HERB001101;HERB001164;HERB001171;HERB001754;HERB001915;HERB002040;HERB002191;HERB002405;HERB002655;HERB002966;HERB003039;HERB003192;HERB003232;HERB003528;HERB003641;HERB003840;HERB004021;HERB004350;HERB004402;HERB004832;HERB004849;HERB004853;HERB004950;HERB005062;HERB005742;HERB006733;HERB000960;HERB000162;HERB001069;HERB004468	Rhizoma Imperatae;/;Fructus Xanthii sibirici;Folium Isatidis;Fructus Zizyphi Jujubae;/;/;Fructus Lycii;Fructus Choerospondiatis;Folium Nelumbinis;Rhizoma Polygoni cuspidati;Herba Capsellae;Fructus Rosae laevigatae;Herba Cichorii;flos farfarae;fructus Capsici;Aloe;Herba Portulacae;Flos Rosae Rugosae;Fructus Chaenomelis;Folium Eriobotryae;pollen typhae;Fructus Mori;fructus hippophae;Fructus Amomi;F…	3.96			133.014	60.8	1	NEG	[M-H]-	level1	6.11389e+08	5.96302e+08	6.42487e+08
Glyceraldehyde	89;43;59	C3H6O3	56-82-6	MNQZXJOMYWMBOU-UHFFFAOYSA-N	C02154	HMDB0001051	751	Carbohydrates	Saccharides	Monosaccharides	HERB003232	fructus Capsici	3.96			89.0244	49	0.2	NEG	[M-H]-	level1	5.9596e+07	5.67508e+07	5.98947e+07
Dihydroxyacetone	89;43;59	C3H6O3	96-26-4	RXKJFZQQPQGTFL-UHFFFAOYSA-N	C00184	HMDB0001882	670	Carbohydrates	Saccharides	Monosaccharides	HERB005318;HERB002424;HERB007111	Ziziphus jujuba var. spinosa;Pericarpium Zanthoxyli;Succus Bambusae	3.96			89.0244	49	0.2	NEG	[M-H]-	level1	5.9596e+07	5.67508e+07	5.98947e+07
Gentianose	89;59;71	C18H32O16	25954-44-3	MUPFEKGTMRGPLJ-WSCXOGSTSA-N	C08239	HMDB0034072	117678	Carbohydrates	Saccharides	Polysaccharides	HERB001288;HERB002904;HERB003478;HERB000129;HERB000134;HERB000161;HERB000229;HERB000325;HERB000338;HERB000449;HERB000450;HERB000452;HERB000453;HERB000454;HERB000455;HERB000766;HERB000767;HERB001783;HERB001797;HERB002119;HERB002242;HERB002926;HERB003070;HERB004004;HERB004387;HERB004609;HERB005034;HERB005118;HERB005455;HERB006901;HERB006904;HERB006908;HERB006981	Gentiana rigescens;/;/;Fructus Crotonis;/;Semen Lablab Album;Baileya multiradiata;/;Herba Scutellariae barbatae;/;Lablab niger;/;Flos Dolichoris;/;/;Plantago asiatica;Herba Plantaginis;Rehmannia glutinosa [Syn. Rehmannia glutinosa f. huechingensis];Herba Dracocephali tangutici;Cortex erythrie;Semen Sesami Nigrum;Flos Trollii chinensis;Semen Cassiae;Resi myrrhae;Fructus Psoraleae Corylifoliae;Radi…	3.96			503.161	44.5	0.5	NEG	[M-H]-	level1	1.46941e+07	1.64742e+07	1.45449e+07
Allose	59;88;85	C6H12O6	39392-62-6	GZCGUPFRVQAUEE-OBOOZECYSA-N	C01487	HMDB0062473	57449163	Carbohydrates	Saccharides	Monosaccharides	HERB000309;HERB001164;HERB001952;HERB002856;HERB002941;HERB002962;HERB002966;HERB003618;HERB004837;HERB004849;HERB005485;HERB005523;HERB005548;HERB006019;HERB006151;HERB006908;HERB002276	Rhizoma Atractylodis macrocephalae;Fructus Zizyphi Jujubae;/;/;Rhizoma Fagopyri Cymosi;Flos Lonicerae;Fructus Rosae laevigatae;Semen Phaseoli Radiati;Ramulus Mori;fructus hippophae;Concretio Silicea Bambusae;Medulla Tetrapacis;Rhizoma Bolbostemmae;Rhizoma Cyperi;Medulla Stachyuri Medulla Helwingiae;Rhizoma Alismatis;Flos Carthami	3.96			161.046	40.4	0.2	NEG	[M-H2O-H]-	level1	2.21262e+07	2.59276e+07	2.04862e+07
Sebacic acid	139.1;201.1;183.1	C10H18O4	111-20-6	CXMXRPHRNRROMY-UHFFFAOYSA-N	C08277	HMDB0000792	5192	Fatty acids	Fatty Acids and Conjugates	Dicarboxylic acids	HERB004766;HERB000312;HERB000432;HERB000879;HERB001210;HERB002052;HERB002563;HERB000323;HERB003837;HERB004774	Cephalotaxus fortunei;Herba Lobeliae Chinensis;Semen Ricini;/;Radix Angelicae sinensis;Ramulus Euonymi;Radix Scutellariae;Radix Isatidis seu Baphicacanthi;Radix Ranunculi Terti;Rhizoma Sparganii	3.96			201.113	352.7	0.5	NEG	[M-H]-	level1	5.88953e+06	7.08523e+07	5.88749e+06
Succinic Acid	73;117;116.9	C4H6O4	110-15-6	KDYFGRWQOYBRFD-UHFFFAOYSA-N	C00042	HMDB0000254	1110	Fatty acids	Fatty Acids and Conjugates	Dicarboxylic acids	HERB002168;HERB002714;HERB000134;HERB000162;HERB000182;HERB000208;HERB000259;HERB000264;HERB000285;HERB000305;HERB000309;HERB000312;HERB000323;HERB000330;HERB000580;HERB000770;HERB000872;HERB000879;HERB000960;HERB000973;HERB001069;HERB001101;HERB001193;HERB001210;HERB001259;HERB001612;HERB001783;HERB002040;HERB002094;HERB002191;HERB002205;HERB002276;HERB002309;HERB002365;HERB002369;HERB002370;HER…	/;Caulis Millettiae;/;Radix Stemoe;Rhizoma Typhonii;Herba Hedyotis Diffusae;/;Thesium chinense;Radix cynchi atrati;Radix Angelicae Dahuricae;Rhizoma Atractylodis macrocephalae;Herba Lobeliae Chinensis;Radix Isatidis seu Baphicacanthi;Rhizoma Pinelliae;Fructus Xanthii sibirici;Semen Plantaginis;Radix Cyathulae;/;Vinegar;Hippophae rhamnoides;Radix et Rhizoma Rhei;Folium Isatidis;Radix Salviae ligul…	3.96			117.019	79.4	0	NEG	[M-H]-	level1	7.25259e+07	9.54111e+07	7.16925e+07
Lysine	102.1;128;145.1	C6H14N2O2	657-27-2	KDXKERNSBIXSRK-YFKPBYRVSA-N	C00047		5962	Amino acids and Peptides	Small peptides	Aminoacids	HERB000992;HERB005390;HERB004441;HERB000508;HERB001175;HERB001564;HERB002189;HERB004488;HERB004692;HERB004864;HERB005147;HERB006048;HERB006568;HERB006616	Ficus simplicissima;Radix Pseudostellariae;Aesculus chinensis;herba Menthae;Semen Sojae Praeparata;Colla Corii Asini;Semen Juglandis;Fagopyrum esculentum;Herba Cistanches;Semen Astragali Complati;Agaricus bisporus;/;semen coicis;Tremlla fuciformis	3.96			145.098	36.7	0.2	NEG	[M-H]-	level1	2.05558e+06	2.18163e+06	2.07636e+06
Baimaside	303;304.1;85	C27H30O17	18609-17-1	RDUAJIJVNHKTQC-UJECXLDQSA-N	C12667		5282166	Shikimates and Phenylpropanoids	Flavonoids	Flavonols	HERB000182;HERB000208;HERB002517;HERB006811;HERB001409;HERB004242;HERB004350;HERB004822	Rhizoma Typhonii;Herba Hedyotis Diffusae;Thevetia neriifolia [Syn. Thevetia peruviana ];Flos Rosae chinensis;Cortex Eucommiae;Fructus Ligustri lucidi;Folium Eriobotryae;/	3.95			627.154	274.5	2.5	POS	[M+H]+	level1	1.32635e+07	1.37056e+07	1.40118e+07
Deoxyadenosine	136.1;117.1;252.1	C10H13N5O3	958-09-8	OLXZPDWKRNYJJZ-RRKCRQDMSA-N	C00559	HMDB0000101	13730	Carbohydrates	Nucleosides	Purine nucleos(t)ides			3.95			252.109	197.9	2	POS	[M+H]+	level1	1.1303e+07	1.04766e+07	1.01298e+07
Kojic acid	143;69.1;57.1	C6H6O4	501-30-4	BEJNERDRQOWKJM-UHFFFAOYSA-N	C14516	HMDB0032923	3840	Polyketides	Cyclic polyketides	4-pyrone derivatives	HERB001734;HERB004021;HERB002833;HERB004869	Fructus Citri sarcodactylis;Fructus Chaenomelis;Glycine max;Dioscorea tokoro	3.95			143.034	91.3	3.1	POS	[M+H]+	level1	5.67379e+06	7.79074e+06	8.46866e+06
Adenosine monophosphate (AMP)	136.1;348.1;137.1	C10H14N5O7P	61-19-8	UDMBCSSLTHHNCD-KQYNXXCUSA-N	C00020	HMDB0000045	6083	Carbohydrates	Nucleosides	Purine nucleos(t)ides	HERB003985	Agaricus campestris	3.95			348.07	88.8	1.9	POS	[M+H]+	level1	1.02559e+07	1.3044e+07	1.19698e+07
DL-Methionine sulfoxide	74;56;75	C5H11NO3S	4241-59-2	QEFRNWWLZKMPFJ-UHFFFAOYSA-N		HMDB0250776	847	Amino acids and Peptides	Small peptides	Aminoacids	HERB000161;HERB000186;HERB000853;HERB000881;HERB001211;HERB004184;HERB004551;HERB005289;HERB006763	Semen Lablab Album;Semen Ginkgo;Codonopsis tangshen;Radix Aconiti;Radix Codonopsis pilosulae;Lycium barbarum;Codonopsis subglobosa;Codonopsis pilosula var. modesta [Syn. Codonopsis modesta ];Bombyx mori	3.95			166.053	40.5	2.8	POS	[M+H]+	level1	1.4436e+07	1.46888e+07	1.46688e+07
Fructose	203.1;202.2;102.1	C6H12O6	53188-23-1	RFSUNEUAIZKAJO-ARQDHWQXSA-N	C02336	HMDB0000660	439709	Carbohydrates	Saccharides	Monosaccharides	HERB000767;HERB003582	Herba Plantaginis;Fructus Momordicae	3.95			203.052	40.5	2.6	POS	[M+Na]+	level1	6.70877e+07	7.46231e+07	7.52656e+07
5-Hydroxymethylfurfural	127;109;69	C6H6O3	67-47-0	NOEGNKMFWQHSLB-UHFFFAOYSA-N	C11101	HMDB0034355	237332	Polyketides	Cyclic polyketides	Furans	HERB003653;HERB005318;HERB000439;HERB000702;HERB005287;HERB006280;HERB004468;HERB000371;HERB000602;HERB000881;HERB001171;HERB001211;HERB001409;HERB001942;HERB002655;HERB004388;HERB005118;HERB005452;HERB000241;HERB000835;HERB000836;HERB001679;HERB002263;HERB003039;HERB003507;HERB004102;HERB004832;HERB005030;HERB000242;HERB000312;HERB000323;HERB000330;HERB000409;HERB000775;HERB000868;HERB001806;HER…	Jatropha curcas;Ziziphus jujuba var. spinosa;Dioscorea hypoglauca [Syn. Dioscorea collettii var. hypoglauca];Rhizoma Acori graminei;Styrax;Radix Scrophulariae;Rhizoma Homalomee occultae;Atractylodes chinensis;Phlomis umbrosa;Radix Aconiti;/;Radix Codonopsis pilosulae;Cortex Eucommiae;Rhizoma Dryriae;Herba Capsellae;Cassia fistula;Radix Rehmanniae Preparata;Asparagus cochinchinensis [Syn. Asparagu…	3.95			127.039	91.3	2.8	POS	[M+H]+	level1	4.84893e+07	3.32954e+07	5.89137e+07
kynurenine	94.1;192.1;146.1	C10H12N2O3	343-65-7	YGPSJZOEDVAXAB-UHFFFAOYSA-N	C01718	HMDB0250769	846	Amino acids and Peptides	Small peptides	Aminoacids	HERB001712;HERB002023;HERB003985	Apis cerana;Murraya kwangsiensis;Agaricus campestris	3.95			209.092	98	2.4	POS	[M+H]+	level1	2.75582e+06	3.06095e+06	2.90152e+06
12-Methyltridecanoic acid	227.2	C14H28O2	2724-57-4	YYVJAABUJYRQJO-UHFFFAOYSA-N		HMDB0031072	520298	Fatty acids	Fatty Acids and Conjugates	Branched fatty acids	HERB003174;HERB003431;HERB004191	Semen armeniacae amarum;/;Fructus Arctii lappae	3.95			227.202	538.5	0.5	NEG	[M-H]-	level1	1.49556e+07	1.29178e+07	1.49073e+07
Glutamate	102.1;128;146	C5H9NO4	56-86-0	WHUUTDBJXJRKMK-VKHMYHEASA-N	C00025	HMDB0000148	33032	Amino acids and Peptides	Small peptides	Aminoacids	HERB000508;HERB000992;HERB001175;HERB001781;HERB002941;HERB003039;HERB003441;HERB003641;HERB004191;HERB004446;HERB004692;HERB005015;HERB005147;HERB005390;HERB005445;HERB001395;HERB002189;HERB002690;HERB006048;HERB000309;HERB000330;HERB000570;HERB001193;HERB001952;HERB002856;HERB003616;HERB003618;HERB003715;HERB004472;HERB004938;HERB004950;HERB005162;HERB005392;HERB001915;HERB005485	herba Menthae;Ficus simplicissima;Semen Sojae Praeparata;Radix Glycyrrhizae uralensis;Rhizoma Fagopyri Cymosi;Herba Cichorii;Cornu Saigae Tataricae;Herba Portulacae;Fructus Arctii lappae;Radix Rubiae;Herba Cistanches;Ageratum conyzoides;Agaricus bisporus;Radix Pseudostellariae;Herba Hyperici japonici;/;Semen Juglandis;Gallus gallus domesticus;/;Rhizoma Atractylodis macrocephalae;Rhizoma Pinelliae…	3.95			146.046	40.4	0.5	NEG	[M-H]-	level1	3.08989e+07	2.93946e+07	2.83406e+07
3-Hydroxybenzaldehyde	121;77;94	C7H6O2	100-83-4	IAVREABSGIHHMO-UHFFFAOYSA-N	C03067		101	Shikimates and Phenylpropanoids	Phenolic acids (C6-C1)	Shikimic acids and derivatives	HERB001808;HERB002062;HERB001263	Salvia przewalskii;Ramulus Cinmomi;Marchantia polymorpha	3.95			121.029	286	0.3	NEG	[M-H]-	level1	3.66335e+07	3.51404e+07	3.43365e+07
Arachidonic acid (AA)	303.2;59;259.2	C20H32O2	506-32-1	YZXBAPSDXZZRGB-DOFZRALJSA-N	C00219	HMDB0001043	444899	Fatty acids	Fatty Acids and Conjugates	Unsaturated fatty acids	HERB001101;HERB001333;HERB003851;HERB004004;HERB004042;HERB004199;HERB004609;HERB004692;HERB004783;HERB007159;HERB000311;HERB000395;HERB000418;HERB002481;HERB002593;HERB002640;HERB003210;HERB003528;HERB003641;HERB004402;HERB004834;HERB005062;HERB005162;HERB006166;HERB006537;HERB007213	Folium Isatidis;Cordyceps;Flos Mume;Resi myrrhae;/;Bos taurus domesticus, Bubalus bubalis;Radix Ginseng;Herba Cistanches;Radix Notoginseng;Porphyra tenera;Semen Biotae;Lepidium virginicum;/;/;Lepidium campestre;Semen Canbis;Thallus Lamiriae;Aloe;Herba Portulacae;pollen typhae;Folium Mori;Fructus Quisqualis;/;Matteuccia struthiopteris;Herba Leonuri;Fructus Perillae	3.95			303.233	541.8	0.6	NEG	[M-H]-	level1	1.31655e+06	1.08102e+06	1.48715e+06
(2R,3S,4S,5R,6R)-2-(hydroxymethyl)-6-[(2S,3R,4S,5S,6R)-3,4,5-trihydroxy-6-(hydroxymethyl)tetrahydropyran-2-yl]oxy-tetrahydropyran-3,4,5-triol	89;59;71	C12H22O11	585-91-1	HDTRYLNUVZCQOY-BTLHAWITSA-N			10871590	Carbohydrates	Saccharides	Disaccharides	HERB002446;HERB002976	/;Radix Euphorbiae Pekinensis	3.95			341.109	43.1	1	NEG	[M-H]-	level1	2.14245e+08	2.08035e+08	2.18277e+08
Prunin	271.1;433.1;151	C21H22O10	529-55-5	DLIKSSGEMUFQOK-SFTVRKLSSA-N	C09099		92794	Shikimates and Phenylpropanoids	Flavonoids	Flavanones	HERB005272;HERB000074;HERB000508;HERB001616;HERB001709;HERB001942;HERB002000;HERB003288;HERB003744;HERB003821;HERB003946;HERB004029;HERB004392;HERB005402;HERB005663;HERB006680	Folium Pini;/;herba Menthae;Lycopersicon esculentum;Clinopodium chinense;Rhizoma Dryriae;Glycyrrhiza glabra;radix tripterygii wilfordii;Miscanthus sinensis;/;Dalbergia miscolobium;Semen Oroxyli;Prunus puddun;Prunus persica;Prunus verecunda;Phyllanthus emblica	3.95			433.114	303.6	0.2	NEG	[M-H]-	level1	3.10432e+07	1.2819e+08	3.05647e+07
(10E,12E)-9-hydroxyoctadeca-10,12-dienoic acid	295.2;277.2;171.1	C18H32O3	15514-85-9|115185-06-3	NPDSHTNEKLQQIJ-SIGMCMEVSA-N			5282945	Fatty acids	Octadecanoids	Other Octadecanoids	HERB001249	Cortex Lycii Radicis	3.95			295.228	480.6	0.3	NEG	[M-H]-	level1	3.44981e+07	3.28368e+07	3.66478e+07
Licoricone	381.1;351.1;323.1	C22H22O6	51847-92-8	GGWMNTNDTRKETA-UHFFFAOYSA-N	C17765		5319013	Shikimates and Phenylpropanoids	Isoflavonoids	Isoflavones	HERB001355;HERB001779	Exocarpium Benincasae;Radix Glycyrrhizae	3.95			381.134	428.4	0.8	NEG	[M-H]-	level1	5.85742e+06	6.79212e+06	5.81601e+06
Isoliquiritigenin	119.1;135;255.1	C15H12O4	961-29-5	DXDRHHKMWQZJHT-FPYGCLRLSA-N	C08650	HMDB0037316	638278	Shikimates and Phenylpropanoids	Flavonoids	Chalcones	HERB002309;HERB002534;HERB002560;HERB002714;HERB002846;HERB007114;HERB007023;HERB000323;HERB000638;HERB000892;HERB000921;HERB001355;HERB001393;HERB001705;HERB001779;HERB001876;HERB001985;HERB002000;HERB002119;HERB002362;HERB002614;HERB002983;HERB003063;HERB003091;HERB003174;HERB003435;HERB003494;HERB003618;HERB004693;HERB005131;HERB005249;HERB006191;HERB006329;HERB006633;HERB006827;HERB006926;HER…	/;Rhizoma Polygoti;Radix Astragali;Caulis Millettiae;Lignum Dalbergiae odoriferae Rosewood;Radix Boehmeriae;Rhizoma Anemarrhee;Radix Isatidis seu Baphicacanthi;Radix Bupleuri;Herba Sedi sarmentosi;Robinia pseudoacacia;Exocarpium Benincasae;Tephrosia toxicaria;Apis mellifera ligustica;Radix Glycyrrhizae;flos puerariae lobatae;Rhizoma Dryopteris crassirhizomae;Glycyrrhiza glabra;Cortex erythrie;All…	3.95			255.066	375.1	0.2	NEG	[M-H]-	level1	2.06782e+07	2.11597e+07	2.06848e+07
Caproic acid	115.1;71;114.1	C6H12O2	142-62-1	FUZZWVXGSFPDMH-UHFFFAOYSA-N	C01585	HMDB0000535	8892	Fatty acids	Fatty Acids and Conjugates	Branched fatty acids	HERB004433;HERB005899;HERB003436;HERB004021;HERB005858	Eucheuma muricatum;Pyrus communis;Polyalthia nemoralis;Fructus Chaenomelis;Thlaspi arvense	3.95			115.076	362.5	0.5	NEG	[M-H]-	level1	2.88251e+07	2.44944e+07	2.98533e+07
Butein	271.1;151;119.1	C15H12O5	21849-70-7	AYMYWHCQALZEGT-ORCRQEGFSA-N	C08578		5281222	Shikimates and Phenylpropanoids	Flavonoids	Chalcones	HERB000921;HERB002846;HERB002986;HERB003142;HERB003210;HERB003263;HERB003511;HERB003927;HERB003988;HERB004445;HERB002062;HERB002640;HERB002870;HERB003701;HERB002714	Robinia pseudoacacia;Lignum Dalbergiae odoriferae Rosewood;/;Sophora alopecuroides;Thallus Lamiriae;/;Rhaponticum carthamoides;Spatholobus suberectus;herba ecliptae;Rhus verniciflua [Syn. Toxicadendron verniciflum ];Ramulus Cinmomi;Semen Canbis;Salvia glutinosa;Cannabis sativa;Caulis Millettiae	3.95			271.061	355.4	0.4	NEG	[M-H]-	level1	3.53996e+07	3.40592e+07	3.54061e+07
3-Hydroxyoctanoic acid	100.9;59;159.1	C8H16O3	14292-27-4	NDPLAKGOSZHTPH-UHFFFAOYSA-N	C20793	HMDB0001954	26613	Fatty acids	Fatty Acids and Conjugates	Hydroxy fatty acids			3.95			159.103	351.1	0.2	NEG	[M-H]-	level1	2.34859e+06	2.16381e+06	2.29302e+06
Sulfuretin	269;241.1;251	C15H10O5	120-05-8	RGNXWPVNPFAADO-NSIKDUERSA-N	C08730		5281295	Shikimates and Phenylpropanoids	Flavonoids	Aurones	HERB000021;HERB002545;HERB002846;HERB003263;HERB004445;HERB006168	Fomes officinalis;Cotinus coggygria;Lignum Dalbergiae odoriferae Rosewood;/;Rhus verniciflua [Syn. Toxicadendron verniciflum ];Knema globularia	3.95			269.045	334.7	0.9	NEG	[M-H]-	level1	2.61924e+07	2.48697e+07	3.00782e+07
Salicylic acid	93;137;94	C7H6O3	69-72-7	YGSDEFSMJLZEOE-UHFFFAOYSA-N	C00805	HMDB0001895	338	Shikimates and Phenylpropanoids	Phenolic acids (C6-C1)	Simple phenolic acids	HERB005969;HERB002168;HERB003252	Swertia angustifolia;/;Isodon japonica var. glaucocalyx	3.95			137.024	300.1	0.2	NEG	[M-H]-	level1	7.94232e+07	7.70081e+07	7.80709e+07
Maleic acid	114.1;71;114.9	C4H4O4	110-16-7	VZCYOOQTPOCHFL-UPHRSURJSA-N	C01384	HMDB0000176	444266	Fatty acids	Fatty Acids and Conjugates	Dicarboxylic acids	HERB004938;HERB005287;HERB006733;HERB000323;HERB001069;HERB001101;HERB001409;HERB001896;HERB003359;HERB000182;HERB000237;HERB000312;HERB000580;HERB000767;HERB001410;HERB001610;HERB001622;HERB001952;HERB002655;HERB003444;HERB003573;HERB003641;HERB004021;HERB004068;HERB004330;HERB004832;HERB005092;HERB005132;HERB005335;HERB005447;HERB006537;HERB007079;HERB000186;HERB001019;HERB001076;HERB001809;HER…	Rhizoma Dioscoreae;Styrax;Stigma Maydis;Radix Isatidis seu Baphicacanthi;Radix et Rhizoma Rhei;Folium Isatidis;Cortex Eucommiae;Caulis Mahoniae;/;Rhizoma Typhonii;Radix Ampelopsis;Herba Lobeliae Chinensis;Fructus Xanthii sibirici;Herba Plantaginis;/;Herba Potentillae Discoloris;Radix Saposhnikoviae divaricatae;/;Herba Capsellae;Ganoderma Lucidum seu Japonicum;/;Herba Portulacae;Fructus Chaenomeli…	3.95			115.004	92.3	0.3	NEG	[M-H]-	level1	3.44901e+06	3.94779e+06	3.48983e+06
3,4-Dihydroxybenzoic acid	109;153;108	C7H6O4	99-50-3	YQUVCSBJEUQKSH-UHFFFAOYSA-N	C00230	HMDB0001856	72	Shikimates and Phenylpropanoids	Phenolic acids (C6-C1)	Simple phenolic acids	HERB002508;HERB000050;HERB000162;HERB000244;HERB000298;HERB000330;HERB000767;HERB000870;HERB000887;HERB001151;HERB001193;HERB001198;HERB001290;HERB001407;HERB001679;HERB001808;HERB001892;HERB001901;HERB002062;HERB002268;HERB002308;HERB002369;HERB002405;HERB002438;HERB002521;HERB002720;HERB002905;HERB002931;HERB002966;HERB002988;HERB003017;HERB003221;HERB003261;HERB003335;HERB003345;HERB003482;HER…	Patrinia scabiosaefolia;Blumea balsamifera;Radix Stemoe;Imperata cylindrica var. major;Cryptolepis sinensis;Rhizoma Pinelliae;Herba Plantaginis;Caulis Clematidis Armandii;Radix chuanxiong；Rhizoma Chuanxiong;Curculigo capitulata [Syn. Leucojum capitulata];Radix Salviae liguliobae;Vitex rotundifolia [Syn. Vitex trifollia var. simplicifolia ];Calophyllum polyanthum;Lamiophlomis rotata [Syn. Phlomis …	3.95			153.019	206.2	0.3	NEG	[M-H]-	level1	1.16368e+07	1.12566e+07	1.13217e+07
Citraconic acid	85;129;128	C5H6O4	498-23-7	HNEGQIOMVPPMNR-IHWYPQMZSA-N	C02226	HMDB0000634	643798	Fatty acids	Fatty Acids and Conjugates	Dicarboxylic acids	HERB002365;HERB001809;HERB003379	Herba Saxifragae;Saccharum sinensis;Thelephora vialis	3.95			129.019	96.9	0.4	NEG	[M-H]-	level1	2.04166e+07	2.23356e+07	2.10195e+07
Inosine	135;267.1;59	C10H12N4O5	58-63-9	UGQMRVRMYYASKQ-KQYNXXCUSA-N	C00294	HMDB0000195	6021	Carbohydrates	Nucleosides	Purine nucleos(t)ides	HERB002714;HERB001101;HERB001333;HERB000330;HERB000849;HERB001914;HERB002117;HERB004607;HERB005390;HERB005429;HERB003232	Caulis Millettiae;Folium Isatidis;Cordyceps;Rhizoma Pinelliae;Bulbus Fritillariae Cirrhosae;Lycium chinense;Calophyllum inophyllum;Cordyceps militaris cv;Radix Pseudostellariae;Beta vulgaris;fructus Capsici	3.95			267.073	94.3	0.3	NEG	[M-H]-	level1	1.5186e+06	1.44004e+06	1.48562e+06
Isoleucine	130.1;114;88	C6H13NO2	73-32-5	AGPKZVBTJJNPAG-WHFBIAKZSA-N	C00407	HMDB0000172	6306	Amino acids and Peptides	Small peptides	Aminoacids	HERB000992;HERB001175;HERB002189;HERB003441;HERB004488;HERB004692;HERB004864;HERB005015;HERB000309;HERB000330;HERB000570;HERB001193;HERB001952;HERB002876;HERB003618;HERB004191;HERB004472;HERB004719;HERB004938;HERB004950;HERB005392;HERB005485;HERB004594;HERB006632	Ficus simplicissima;Semen Sojae Praeparata;Semen Juglandis;Cornu Saigae Tataricae;Fagopyrum esculentum;Herba Cistanches;Semen Astragali Complati;Ageratum conyzoides;Rhizoma Atractylodis macrocephalae;Rhizoma Pinelliae;/;Radix Salviae liguliobae;/;Radix Platycodi;Semen Phaseoli Radiati;Fructus Arctii lappae;Semen Euryales;Resi oliani;Rhizoma Dioscoreae;Fructus Corni;Lignum Santaii Albi;Concretio S…	3.95			130.087	50.7	0.2	NEG	[M-H]-	level1	3.51393e+07	3.53698e+07	3.35981e+07
Stearic acid	283.3;81	C18H36O2	57-11-4	QIQXTHQIDYTFRH-UHFFFAOYSA-N	C01530	HMDB0000827	5281	Fatty acids	Fatty Acids and Conjugates	Unsaturated fatty acids	HERB001754;HERB002092;HERB002189;HERB002481;HERB003565;HERB004021;HERB005099;HERB005162;HERB005526;HERB005540;HERB005756;HERB006167;HERB006392;HERB000484;HERB000881;HERB001211;HERB001247;HERB002040;HERB002168;HERB002993;HERB003027;HERB003072;HERB003091;HERB003648;HERB003658;HERB004407;HERB004853;HERB004971;HERB005134;HERB005390;HERB005809;HERB006232;HERB006844;HERB007046	/;Adenanthera pavonina;Semen Juglandis;/;Tylophora ovata;Fructus Chaenomelis;Diospyros kaki;/;Marsdenia tenacissima;Aleurites cordata [Syn. Aleurites fordii];/;Bupleurum smithii var. parvifolium;/;Carapax Trionycis;Radix Aconiti;Radix Codonopsis pilosulae;Fructus Kochiae;Fructus Choerospondiatis;/;/;Semen Citri Reticulatae;/;Tupistra chinensis;Fructus Aristolochiae;Herba Ephedrae;Fructus Syzygii;…	3.95			283.264	586.2	0.3	NEG	[M-H]-	level1	9.61925e+06	9.84353e+06	8.79373e+06
Cytarabine (hydrochloride)	112.1;70.1;198.1	C9H13N3O5	69-74-9	UHDGCWIWMRVCDJ-UHFFFAOYSA-N		HMDB0248553	596	Carbohydrates	Nucleosides	Pyrimidine nucleos(t)ides	HERB000849;HERB005390	Bulbus Fritillariae Cirrhosae;Radix Pseudostellariae	3.94			244.092	44	2.5	POS	[M+H]+	level1	2.09682e+07	2.16763e+07	2.16469e+07
Galactose	203.1;202.2;102.1	C6H12O6	59-23-4	WQZGKKKJIJFFOK-SVZMEOIVSA-N	C00124	HMDB0000143	6036	Carbohydrates	Saccharides	Monosaccharides	HERB001019;HERB003851;HERB004692;HERB004695;HERB006335;HERB006962;HERB002534;HERB003582;HERB004938;HERB003039;HERB003210;HERB003988;HERB003997;HERB004462;HERB004832;HERB000638;HERB001333;HERB002966;HERB001750;HERB003520;HERB003610;HERB000853;HERB000881;HERB001211;HERB001965;HERB001985;HERB002620;HERB002962;HERB003528;HERB004004;HERB004551;HERB004609;HERB001621;HERB001164;HERB003703;HERB005526;HER…	Plantago major;Flos Mume;Herba Cistanches;Oleum Cinnamomi;Herba Commelie;Armillariella mellea;Rhizoma Polygoti;Fructus Momordicae;Rhizoma Dioscoreae;Herba Cichorii;Thallus Lamiriae;herba ecliptae;Carbonized Chinese Ink;Senecio scandens [Syn. Senecio chinensis];Fructus Mori;Radix Bupleuri;Cordyceps;Fructus Rosae laevigatae;Exodermis Poria;/;/;Codonopsis tangshen;Radix Aconiti;Radix Codonopsis pilo…	3.94			203.052	40.5	2.6	POS	[M+Na]+	level1	6.70877e+07	7.46231e+07	7.52656e+07
Sorbose	203.1;202.2;102.1	C6H12O6	87-79-6	BJHIKXHVCXFQLS-OTWZMJIISA-N	C00247	HMDB0246950	6904	Carbohydrates	Saccharides	Monosaccharides	HERB005900;HERB000309;HERB001164;HERB001355;HERB004837;HERB004849;HERB004938;HERB005447;HERB006033;HERB001287;HERB004950;HERB006019	Radix Pacis quinquefolii;Rhizoma Atractylodis macrocephalae;Fructus Zizyphi Jujubae;Exocarpium Benincasae;Ramulus Mori;fructus hippophae;Rhizoma Dioscoreae;Radix Semiaquilegiae;/;Hedychium yunnanense;Fructus Corni;Rhizoma Cyperi	3.94			203.052	40.5	2.6	POS	[M+Na]+	level1	6.70877e+07	7.46231e+07	7.52656e+07
DEHP	149;71.1;57.1	C24H38O4	117-81-7	BJQHLKABXJIVAM-UHFFFAOYSA-N	C03690	HMDB0249243	8343	Shikimates and Phenylpropanoids	Phenolic acids (C6-C1)	Shikimic acids and derivatives	HERB002817;HERB003851;HERB004692;HERB003956;HERB001714;HERB005817;HERB002022	Dracaena cochinchinensis;Flos Mume;Herba Cistanches;Gossypium herbaceum;Elsholtzia bodinieri;Strophanthus sarmentosus var. senegambiae;Rhizoma Curcumae	3.94			391.283	564.6	2.4	POS	[M+H]+	level1	5.79534e+06	1.81801e+07	5.89773e+06
Medicarpin	137.1;271.1;123	C16H14O4	33983-40-3	NSRJSISNDPOJOP-BBRMVZONSA-N	C10503		336327	Shikimates and Phenylpropanoids	Isoflavonoids	Pterocarpan	HERB001852;HERB002309;HERB002614;HERB001779;HERB002846;HERB003586;HERB001990;HERB002040;HERB002258;HERB002560;HERB003646;HERB003908;HERB005249;HERB005698;HERB006511;HERB005244;HERB001705	/;/;Cicer arietinum;Radix Glycyrrhizae;Lignum Dalbergiae odoriferae Rosewood;Arachis hypogaea;Erycibe expansa;Fructus Choerospondiatis;Trifolium pratense;Radix Astragali;Swartzia madagascariensis;Astragalus mongholicus;Dalbergia stevensonii;Andira inermis;Dalbergia variabilis;Melicope semecarpifolia;Apis mellifera ligustica	3.94			271.096	385.8	3.4	POS	[M+H]+	level1	4.54116e+06	4.74549e+06	4.38128e+06
(±)-Naringenin	273.1;153;147	C15H12O5	67604-48-2|480-41-1	FTVWIRXFELQLPI-UHFFFAOYSA-N		HMDB0242579	932	Shikimates and Phenylpropanoids	Flavonoids	Flavanones	HERB000249;HERB000377;HERB000508;HERB000775;HERB000800;HERB000990;HERB001171;HERB001357;HERB001378;HERB001406;HERB001556;HERB001695;HERB001705;HERB001713;HERB001779;HERB001801;HERB001903;HERB001920;HERB001942;HERB001943;HERB002040;HERB002052;HERB002309;HERB002376;HERB002428;HERB002466;HERB002714;HERB002876;HERB003028;HERB003031;HERB003153;HERB003299;HERB003658;HERB003659;HERB003821;HERB003851;HER…	Prunus mume;Cedrus atlantica;herba Menthae;Pericarpium Citri Reticulatae;Radix Paeoniae Rubra;Piper crassinervium;/;/;Fructus Amomi Rotundus;Anacardium occidentale;Herba Centipedae;/;Apis mellifera ligustica;Herba Pteridis multifidae;Radix Glycyrrhizae;Radix seu Rhizoma rdostachyos;Cudrania cochinchinensis;Broussonetia papyrifera;Rhizoma Dryriae;/;Fructus Choerospondiatis;Ramulus Euonymi;/;/;Exoc…	3.94			273.075	355.3	3	POS	[M+H]+	level1	5.23411e+06	5.53007e+06	5.30286e+06
Chlorogenic acid	163;164;145	C16H18O9	327-97-9	CWVRJTMFETXNAD-JUHZACGLSA-N	C00852	HMDB0003164	1794427	Shikimates and Phenylpropanoids	Phenylpropanoids (C6-C3)	Cinnamic acids and derivatives	HERB000242;HERB001901;HERB002309;HERB002713;HERB002896;HERB002962;HERB003031;HERB004520;HERB006471;HERB000580;HERB007006;HERB002035;HERB006040;HERB006041;HERB006122;HERB005483;HERB000244;HERB001981;HERB002483;HERB002490;HERB003454;HERB004832;HERB006470;HERB000858;HERB001171;HERB001409;HERB001579;HERB001938;HERB004834;HERB005900;HERB000137;HERB000162;HERB000403;HERB000472;HERB000767;HERB000884;HER…	Rhizoma Imperatae;/;/;herba centellae;Herba Inulae;Flos Lonicerae;Flos Chrysanthemi;Herba Artemisiae Annuae;Flos Chrysanthemi Indici;Fructus Xanthii sibirici;Vinca erecta;/;Helianthus annuus;Helianthus annuus;Herba Cirsii;Eupatorium rebaudianum;Imperata cylindrica var. major;/;Phellodendron amurense;/;Laggera alata;Fructus Mori;Chrysanthemum indicum;Cortex Eucommiae;/;Cortex Eucommiae;Rhizoma Cur…	3.94			355.101	237.9	2.6	POS	[M+H]+	level1	1.37631e+08	1.35482e+08	1.36026e+08
gamma-Glutamylphenylalanine	120.1;166.1;84	C14H18N2O5	7432-24-8	XHHOHZPNYFQJKL-UHFFFAOYSA-N		HMDB0000594	558649	Amino acids and Peptides	Small peptides	Dipeptides			3.94			295.128	225.6	1.8	POS	[M+H]+	level1	6.11517e+06	6.2939e+06	6.24908e+06
Guanosine	152.1;153.1;70.1	C10H13N5O5	118-00-3	NYHBQMYGNKIUIF-UUOKFMHZSA-N	C00387	HMDB0000133	6802	Carbohydrates	Nucleosides	Purine nucleos(t)ides	HERB000162;HERB000330;HERB000849;HERB000879;HERB001101;HERB001210;HERB001333;HERB001754;HERB001968;HERB002040;HERB002276;HERB002560;HERB003708;HERB003711;HERB004004;HERB004563;HERB004607;HERB004609;HERB005012;HERB005390	Radix Stemoe;Rhizoma Pinelliae;Bulbus Fritillariae Cirrhosae;/;Folium Isatidis;Radix Angelicae sinensis;Cordyceps;/;Cistanche tubulosa;Fructus Choerospondiatis;Flos Carthami;Radix Astragali;Ophiopogon japonicus;Claviceps purpurea;Resi myrrhae;Pheretima aspergillum;Cordyceps militaris cv;Radix Ginseng;Radix Rehmanniae;Radix Pseudostellariae	3.94			284.098	97.4	2.5	POS	[M+H]+	level1	5.98528e+07	6.56974e+07	6.41846e+07
Nicotinamide	123.1;105.1;80	C6H6N2O	98-92-0	DFPAKSUCGFBDDF-UHFFFAOYSA-N	C00153	HMDB0001406	936	Alkaloids	Nicotinic acid alkaloids	Pyridine alkaloids	HERB001333;HERB003618;HERB004849;HERB005564;HERB006908;HERB000185;HERB000096;HERB004184;HERB005375;HERB005477;HERB005826;HERB006061;HERB006875;HERB007023;HERB006962	Cordyceps;Semen Phaseoli Radiati;fructus hippophae;Rhizoma Smilacis Glabrae;Rhizoma Alismatis;Phallus impudicus;Austrotaxus spicata;Lycium barbarum;Taraxacum formosanum;Semen Hyoscyami;Stigma Croci;/;Crocus sativus;Rhizoma Anemarrhee;Armillariella mellea	3.94			123.055	92.2	3.1	POS	[M+H]+	level1	6.31289e+07	6.50472e+07	7.00375e+07
Adenine	136.1;89.1;81.1	C5H5N5	73-24-5	GFFGJBXGBJISGV-UHFFFAOYSA-N	C00147	HMDB0000034	190	Alkaloids	Pseudoalkaloids	Purine alkaloids	HERB004402;HERB000312;HERB000323;HERB000330;HERB000766;HERB000794;HERB000879;HERB000887;HERB001034;HERB001101;HERB001104;HERB001210;HERB001244;HERB001305;HERB001333;HERB001355;HERB001356;HERB001428;HERB001749;HERB001750;HERB001765;HERB001766;HERB001947;HERB002040;HERB002048;HERB002068;HERB002276;HERB002370;HERB002397;HERB002487;HERB002560;HERB002665;HERB002893;HERB003031;HERB003053;HERB003068;HER…	pollen typhae;Herba Lobeliae Chinensis;Radix Isatidis seu Baphicacanthi;Rhizoma Pinelliae;Plantago asiatica;/;/;Radix chuanxiong；Rhizoma Chuanxiong;/;Folium Isatidis;Bulbus Allii;Radix Angelicae sinensis;Herba Hyperici Japonici;Caulis Erycibes;Cordyceps;Exocarpium Benincasae;Semen Benincasae;Dens Draconis Preparata;Poria;Exodermis Poria;Poria;/;Fructus Setariae Germinatus;Fructus Choerospondiatis…	3.94			136.061	70.4	3.1	POS	[M+H]+	level1	7.47777e+07	8.71847e+07	7.80453e+07
Pipecolic acid	130.1;84.1;70.1	C6H11NO2	3105-95-1	HXEACLLIILLPRG-YFKPBYRVSA-N	C00408	HMDB0000716	439227	Amino acids and Peptides	Small peptides	Aminoacids	HERB000161;HERB000129;HERB000134;HERB000178;HERB000563;HERB002095;HERB003889;HERB004242;HERB005017;HERB005311;HERB005641;HERB005796;HERB002218;HERB004322	Semen Lablab Album;Fructus Crotonis;/;Phaseolus vulgaris;Vicia faba;Triglochin maritimum;Alnus crispa;Fructus Ligustri lucidi;Rhizoma Zingiberis Recens;Tamarindus indica;Trichosanthes cucumeroides;Alnus sieboldiana;Rhizoma Zingiberis Recens Preparata;Rhizoma Zingiberis Praeparata	3.94			130.086	44.3	2.8	POS	[M+H]+	level1	5.98293e+07	6.2832e+07	6.22738e+07
Trigonelline	138.1;81.1;95.1	C7H7NO2	535-83-1	WWNNZCOKKKDOPX-UHFFFAOYSA-N	C01004	HMDB0000875	5570	Alkaloids	Nicotinic acid alkaloids	Pyridine alkaloids	HERB000132;HERB000162;HERB000286;HERB000330;HERB001034;HERB001069;HERB001104;HERB001117;HERB001355;HERB001356;HERB001357;HERB001360;HERB001616;HERB001952;HERB002062;HERB002068;HERB002095;HERB002376;HERB002487;HERB002640;HERB003656;HERB003715;HERB003725;HERB003730;HERB004029;HERB004055;HERB004060;HERB004064;HERB004065;HERB004091;HERB004366;HERB004500;HERB004502;HERB004503;HERB004505;HERB004822;HER…	Dictamnus dasycarpus;Radix Stemoe;/;Rhizoma Pinelliae;/;Radix et Rhizoma Rhei;Bulbus Allii;Caulis Sargentodoxae;Exocarpium Benincasae;Semen Benincasae;/;Fructus Malvae;Lycopersicon esculentum;/;Ramulus Cinmomi;Herba Lysimachiae;Triglochin maritimum;/;Cortex Phellodendri;Semen Canbis;Cannabis sativa;Fructus Hordei Germitus;Fructus Viticis;Folium Rhododendri Daurici;Semen Oroxyli;Flos Gossampini;Ca…	3.94			138.054	41.2	3.1	POS	[M+H]+	level1	1.16503e+08	1.19443e+08	1.26284e+08
Hesperetin 7-O-neohesperidoside	284;609.1;285	C28H34O15	13241-33-3	ARGKVCXINMKCAZ-UZRWAPQLSA-N	C09806		442439	Shikimates and Phenylpropanoids	Flavonoids	Flavanones	HERB000580;HERB000775;HERB001909;HERB002342;HERB002424;HERB002428;HERB002448;HERB003016;HERB003018;HERB003024;HERB003040;HERB003044;HERB003053;HERB003715;HERB004179;HERB004412;HERB004534;HERB004766;HERB005085;HERB005092;HERB005508;HERB005709;HERB006686;HERB007004;HERB007026;HERB007034;HERB007035	Fructus Xanthii sibirici;Pericarpium Citri Reticulatae;Poncirus trifoliata;Cortex Magnoliae officilis;Pericarpium Zanthoxyli;Exocarpium Citri grandis;Testa Arachidis Hypogaeae;/;/;/;/;Citrus reticulata;folium citri tangerie;Fructus Hordei Germitus;Citrus limon;Citrus paradisi;Pericarpium Citri Reticulatae Viride;Cephalotaxus fortunei;/;/;Radix Smilacis;Citrus unshiu;/;Fructus Aurantii;Fructus Aur…	3.94			609.183	292.9	0.2	NEG	[M-H]-	level1	1.92911e+07	1.90562e+07	2.02965e+07
Quillaic acid	485.3;403.7;485.2	C30H46O5	631-01-6	MQUFAARYGOUYEV-UAWZMHPWSA-N	C08972		101810	Terpenoids	Triterpenoids	Oleanane triterpenoids	HERB001901;HERB002133;HERB002405;HERB002954;HERB006893	/;Silene jenisseensis;Rhizoma Polygoni cuspidati;Psammosilene tunicoides;Quillaja saponaria	3.94			485.327	451.5	0.6	NEG	[M-H]-	level1	1.10911e+06	1.08564e+06	1.03203e+06
5,7-dihydroxy-2-[4-[3,4,5-trihydroxy-6-(hydroxymethyl)tetrahydropyran-2-yl]oxyphenyl]chroman-4-one	271.1;433.1;151	C21H22O10		KSDSYIXRWHRPMN-UHFFFAOYSA-N			470791	Shikimates and Phenylpropanoids	Flavonoids	Flavanones	HERB001779;HERB002040	Radix Glycyrrhizae;Fructus Choerospondiatis	3.94			433.114	303.6	0.2	NEG	[M-H]-	level1	3.10432e+07	1.2819e+08	3.05647e+07
Vidarabine	134;266.1;135	C10H13N5O4	24356-66-9	OIRDTQYFTABQOQ-UHTZMRCNSA-N	C07195	HMDB0014340	21704	Carbohydrates	Nucleosides	Purine nucleos(t)ides	HERB000080;HERB000178;HERB000293;HERB000323;HERB000353;HERB000403;HERB000584;HERB000663;HERB000842;HERB000849;HERB000879;HERB001101;HERB001104;HERB001210;HERB001323;HERB001333;HERB001783;HERB001787;HERB001802;HERB001900;HERB001901;HERB001968;HERB002040;HERB002276;HERB002301;HERB002357;HERB002364;HERB002397;HERB002446;HERB002560;HERB002876;HERB002887;HERB003002;HERB003061;HERB003444;HERB003526;HER…	Fritillaria anhuiensis;Phaseolus vulgaris;/;Radix Isatidis seu Baphicacanthi;Ixeris sonchifolia;Radix Glehniae;Rhizoma Atractylodis;Catharanthus roseus;/;Bulbus Fritillariae Cirrhosae;/;Folium Isatidis;Bulbus Allii;Radix Angelicae sinensis;Lappula echinata;Cordyceps;Rehmannia glutinosa [Syn. Rehmannia glutinosa f. huechingensis];Rhizoma Zingiberis;Fritillaria przewalskii;Ilex cornuta;/;Cistanche …	3.94			266.09	188.5	0.4	NEG	[M-H]-	level1	9.90275e+06	9.44794e+06	9.86893e+06
7,3',4'-Trihydroxyflavone	269;241.1;251	C15H10O5	2150-11-0	PVFGJHYLIHMCQD-UHFFFAOYSA-N			5322065	Shikimates and Phenylpropanoids	Flavonoids	Flavones	HERB000171;HERB002052;HERB002563;HERB002846	Sophora viciifolia;Ramulus Euonymi;Radix Scutellariae;Lignum Dalbergiae odoriferae Rosewood	3.94			269.045	334.7	0.9	NEG	[M-H]-	level1	2.61924e+07	2.48697e+07	3.00782e+07
9-Oxo-10(E),12(E)-octadecadienoic acid	293.2;275.2;171.1	C18H30O3	54232-58-5	LUZSWWYKKLTDHU-SIGMCMEVSA-N	C14766	HMDB0004669	5283011	Fatty acids	Fatty Acids and Conjugates	Unsaturated fatty acids			3.94			293.212	479.1	0.1	NEG	[M-H]-	level1	1.939e+07	1.79462e+07	2.10856e+07
Quercetin	301;151;179	C15H10O7	117-39-5	REFJWTPEDVJJIY-UHFFFAOYSA-N	C00389	HMDB0005794	5280343	Shikimates and Phenylpropanoids	Flavonoids	Flavonols	HERB004853;HERB000018;HERB000036;HERB000066;HERB000137;HERB000139;HERB000161;HERB000186;HERB000189;HERB000208;HERB000221;HERB000237;HERB000286;HERB000312;HERB000323;HERB000330;HERB000338;HERB000403;HERB000409;HERB000418;HERB000432;HERB000448;HERB000469;HERB000472;HERB000553;HERB000580;HERB000594;HERB000614;HERB000638;HERB000770;HERB000777;HERB000780;HERB000783;HERB000819;HERB000847;HERB000868;HER…	Fructus Amomi;Acacia nilotica;Ardisiae japonicae;Folium Artemisiae Argyi;Fructus Anisi Stellati;/;Semen Lablab Album;Semen Ginkgo;Ginkgo biloba;Herba Hedyotis Diffusae;Herba Patriniae;Radix Ampelopsis;/;Herba Lobeliae Chinensis;Radix Isatidis seu Baphicacanthi;Rhizoma Pinelliae;Herba Scutellariae barbatae;Radix Glehniae;/;/;Semen Ricini;Hypericum wightianum;Mangifera persiciformis;Herba Polygoni …	3.94			301.036	343.9	0.4	NEG	[M-H]-	level1	4.86034e+06	4.69311e+06	5.10507e+06
Benzoic acid	121;77;94	C7H6O2	65-85-0	WPYMKLBDIGXBTP-UHFFFAOYSA-N	C00180	HMDB0001870	243	Shikimates and Phenylpropanoids	Phenolic acids (C6-C1)	Simple phenolic acids	HERB004401;HERB000090;HERB000162;HERB000267;HERB000285;HERB000323;HERB000338;HERB000508;HERB000570;HERB000767;HERB000800;HERB001101;HERB001171;HERB001305;HERB001924;HERB002052;HERB002062;HERB002094;HERB002191;HERB002194;HERB002424;HERB002563;HERB002679;HERB002926;HERB003070;HERB003153;HERB003156;HERB003439;HERB003638;HERB003658;HERB003851;HERB004013;HERB004021;HERB004029;HERB004055;HERB004107;HER…	Taraxacum mongolicum;Benzoinum;Radix Stemoe;Radix Paeoniae Alba;Radix cynchi atrati;Radix Isatidis seu Baphicacanthi;Herba Scutellariae barbatae;herba Menthae;/;Herba Plantaginis;Radix Paeoniae Rubra;Folium Isatidis;/;Caulis Erycibes;Ramulus Uncariae cum Uncis;Ramulus Euonymi;Ramulus Cinmomi;Spora Lygodii;Folium Nelumbinis;Fructus Chebulae;Pericarpium Zanthoxyli;Radix Scutellariae;Fructus Tribuli…	3.94			121.029	320.1	0.5	NEG	[M-H]-	level1	1.64972e+07	1.33172e+07	1.6531e+07
Isoliquiritin apioside	255.1;549.2;135	C26H30O13	120926-46-7	VMMVZVPAYFZNBM-KVFWHIKKSA-N			6442433	Shikimates and Phenylpropanoids	Flavonoids	Chalcones			3.94			549.162	313.3	0.7	NEG	[M-H]-	level1	1.09736e+08	1.07261e+08	1.08169e+08
Kaempferol 3-O-sophoroside	284;609.1;285	C27H30O16	19895-95-5	LKZDFKLGDGSGEO-UJECXLDQSA-N	C12634	HMDB0304696	5282155	Shikimates and Phenylpropanoids	Flavonoids	Flavonols	HERB000949;HERB002276;HERB002473;HERB002517;HERB004093;HERB004350;HERB004822;HERB004883;HERB005826;HERB006811;HERB006875;HERB000182;HERB000208;HERB002505;HERB003258;HERB003840;HERB004616	Bulbus Allii Fistulosi;Flos Carthami;fructus Sophorae;Thevetia neriifolia [Syn. Thevetia peruviana ];/;Folium Eriobotryae;/;Radix Sophorae Tonkinensis;Stigma Croci;Flos Rosae chinensis;Crocus sativus;Rhizoma Typhonii;Herba Hedyotis Diffusae;Artemisia scoparia [Syn. Artemisia capillaris var. scoparia];Sambucus sieboldiana;Flos Rosae Rugosae;Folium Ginseng	3.94			609.146	286	0.5	NEG	[M-H]-	level1	9.97062e+08	9.84985e+08	9.7855e+08
5-hydroxy-2-(4-hydroxyphenyl)-7-[(2S,3R,4S,5S,6R)-3,4,5-trihydroxy-6-(hydroxymethyl)tetrahydropyran-2-yl]oxy-chroman-4-one	271.1;151;272.1	C21H22O10	529-55-5	DLIKSSGEMUFQOK-RGHIGTIISA-N			9910767	Shikimates and Phenylpropanoids	Flavonoids	Flavanones	HERB005272;HERB000074;HERB000508;HERB001616;HERB001709;HERB001942;HERB002000;HERB003288;HERB003744;HERB003821;HERB003946;HERB004029;HERB004392;HERB005402;HERB005663;HERB006680	Folium Pini;/;herba Menthae;Lycopersicon esculentum;Clinopodium chinense;Rhizoma Dryriae;Glycyrrhiza glabra;radix tripterygii wilfordii;Miscanthus sinensis;/;Dalbergia miscolobium;Semen Oroxyli;Prunus puddun;Prunus persica;Prunus verecunda;Phyllanthus emblica	3.94			433.114	284.3	0.5	NEG	[M-H]-	level1	4.28415e+07	3.91197e+07	3.95626e+07
Succinyladenosine	134;206.1;382.1	C14H17N5O8	4542-23-8	VKGZCEJTCKHMRL-VWJPMABRSA-N		HMDB0000912	20849086	Carbohydrates	Nucleosides	Purine nucleos(t)ides			3.94			382.101	210.8	0.3	NEG	[M-H]-	level1	6.68163e+06	6.5016e+06	6.72764e+06
3-methoxy-4-[3,4,5-trihydroxy-6-(hydroxymethyl)tetrahydropyran-2-yl]oxy-benzoic acid	134;167;135.1	C14H18O9		JYFOSWJYZIVJPO-UHFFFAOYSA-N			14132336	Shikimates and Phenylpropanoids	Phenolic acids (C6-C1)	Simple phenolic acids			3.94			329.088	202.6	0.4	NEG	[M-H]-	level1	2.11671e+07	1.18364e+07	1.23475e+07
Hydroxyacetone	73;45	C3H6O2	116-09-6	XLSMFKSTNGKWQX-UHFFFAOYSA-N	C05235	HMDB0006961	8299				HERB001734;HERB001876;HERB005392;HERB007111	Fructus Citri sarcodactylis;flos puerariae lobatae;Lignum Santaii Albi;Succus Bambusae	3.94			73.0295	65.3	0.2	NEG	[M-H]-	level1	1.41796e+07	1.6995e+07	1.58063e+07
Galactaric acid	85;209;191	C6H10O8	526-99-8	DSLZVSRJTYRBFB-DUHBMQHGSA-N	C00879	HMDB0000639	3037582	Fatty acids	Fatty Acids and Conjugates	Hydroxy fatty acids	HERB006632;HERB000087;HERB004075;HERB004874;HERB004973;HERB005258;HERB006714;HERB006773	/;Phyllanthus emblica;Stauntonia hexaphylla;Pseudobulbus Cremastrae seu Pleiones;Rhizoma Belamcandae;/;Fructus Phyllanthi;Flos Genkwa	3.94			209.03	61.6	0.3	NEG	[M-H]-	level1	1.39971e+08	1.03864e+08	1.27584e+08
Galactose 1-phosphate	79;259;97	C6H13O9P	2255-14-3	HXXFSFRBOHSIMQ-FPRJBGLDSA-N	C00446	HMDB0000645	123912	Carbohydrates	Saccharides	Monosaccharides			3.94			259.022	57.8	0.3	NEG	[M-H]-	level1	3.5359e+07	3.15683e+07	3.46725e+07
D(+)-Pipecolinic acid	130.1;84.1;70.1	C6H11NO2	1723-00-8	HXEACLLIILLPRG-RXMQYKEDSA-N		HMDB0005960	736316	Amino acids and Peptides	Small peptides	Aminoacids	HERB000161;HERB000129;HERB000134;HERB000178;HERB000563;HERB002095;HERB003889;HERB004242;HERB005017;HERB005311;HERB005641;HERB005796;HERB002218;HERB004322	Semen Lablab Album;Fructus Crotonis;/;Phaseolus vulgaris;Vicia faba;Triglochin maritimum;Alnus crispa;Fructus Ligustri lucidi;Rhizoma Zingiberis Recens;Tamarindus indica;Trichosanthes cucumeroides;Alnus sieboldiana;Rhizoma Zingiberis Recens Preparata;Rhizoma Zingiberis Praeparata	3.93			130.086	44.3	2.8	POS	[M+H]+	level1	5.98293e+07	6.2832e+07	6.22738e+07
(2S,4aS,6aS,6bR,10S,12aS,14bS)-10-hydroxy-2,4a,6a,6b,9,9,12a-heptamethyl-13-oxo-3,4,5,6,6a,7,8,8a,10,11,12,14b-dodecahydro-1H-picene-2-carboxylic acid	471.3;470.3;317.2	C30H46O4	1449-05-4	MPDGHEJMBKOTSU-IYTIXWHISA-N			5702158	Terpenoids	Triterpenoids	Oleanane triterpenoids	HERB002000;HERB001779;HERB000974;HERB001249;HERB001355;HERB001780;HERB001781;HERB001782;HERB002494;HERB002665;HERB006827;HERB006926;HERB006982;HERB006990;HERB007003	Glycyrrhiza glabra;Radix Glycyrrhizae;Glycyrrhiza aspera;Cortex Lycii Radicis;Exocarpium Benincasae;/;Radix Glycyrrhizae uralensis;/;Glycyrrhiza kansuensis;Herba Abri;Glycyrrhiza yunnanensis;Glycyrrhiza inflata;Radix Glycyrrhizae Praeparata;Radix Glycyrrhizae Preparata;/	3.93			471.346	479.3	2.6	POS	[M+H]+	level1	6.14787e+06	3.88896e+06	6.04888e+06
Nobiletin	403.1;373.1;388.1	C21H22O8	478-01-3	MRIAQLRQZPPODS-UHFFFAOYSA-N	C10112	HMDB0029540	72344	Shikimates and Phenylpropanoids	Flavonoids	Flavones	HERB002264;HERB003044;HERB000775	Taxus chinensis;Citrus reticulata;Pericarpium Citri Reticulatae	3.93			403.137	374.1	3.6	POS	[M+H]+	level1	5.49086e+07	5.5589e+07	5.88823e+07
Vicenin 2	325.1;457.1;379.1	C27H30O15	23666-13-9	FIAAVMJLAGNUKW-VQVVXJKKSA-N	C10195		442664	Shikimates and Phenylpropanoids	Flavonoids	Flavones	HERB001713;HERB001779;HERB002376;HERB002937;HERB003031;HERB004520;HERB005319;HERB005392;HERB006402;HERB006784	Herba Pteridis multifidae;Radix Glycyrrhizae;/;Herba Glechomae Longitubae;Flos Chrysanthemi;Herba Artemisiae Annuae;Semen Ziziphi Spinosae;Lignum Santaii Albi;Achillea millefolium;/	3.93			595.164	256.5	2.3	POS	[M+H]+	level1	4.08268e+06	3.69657e+06	3.95649e+06
7-hydroxy-2-(4-hydroxyphenyl)-8-[(2S,3R,4R,5S,6R)-3,4,5-trihydroxy-6-(hydroxymethyl)tetrahydropyran-2-yl]chromen-4-one	297.1;417.1;399.1	C21H20O9	3681-96-7	IAEWGSIPWPKEFT-UVPIGPOJSA-N			21721991	Shikimates and Phenylpropanoids	Flavonoids	Flavones	HERB004093;HERB004883	/;Radix Sophorae Tonkinensis	3.93			417.117	251.3	2.2	POS	[M+H]+	level1	6.54837e+06	6.69335e+06	6.67902e+06
gamma-Glutamylleucine	86.1;132.1;84	C11H20N2O5	2566-39-4	MYFMARDICOWMQP-YUMQZZPRSA-N		HMDB0011171	151023	Amino acids and Peptides	Small peptides	Dipeptides			3.93			261.144	215.6	1.8	POS	[M+H]+	level1	6.64669e+06	5.10459e+06	6.66235e+06
Pyrogallol	127;109;43	C6H6O3	87-66-1	WQGWDDDVZFFDIG-UHFFFAOYSA-N	C01108	HMDB0013674	1057	Shikimates and Phenylpropanoids			HERB000267;HERB000594;HERB000800;HERB001409;HERB002365;HERB004460;HERB004519;HERB006784;HERB006905;HERB001788;HERB000213;HERB000692;HERB002185;HERB002828;HERB003497;HERB003687;HERB003915;HERB006010	Radix Paeoniae Alba;Fructus tsaoko;Radix Paeoniae Rubra;Cortex Eucommiae;Herba Saxifragae;Semen Euphorbiae;/;/;/;Brassica oleracea var. capitata;Rhododendron mucronatum;Ceratonia siliqua;Polygonum multiflorum;Rubus rigidus;Phyllanthus reticulatus;Rheum maximowiczii;Peperomia duclouxii;Geum urbanum	3.93			127.039	110.2	2.6	POS	[M+H]+	level1	3.0996e+07	2.54509e+07	4.46314e+07
Glucose 1-phosphate	86.1;99;109	C6H13O9P	59-56-3	HXXFSFRBOHSIMQ-GASJEMHNSA-N	C00103	HMDB0001586	439165	Carbohydrates	Saccharides	Monosaccharides			3.93			261.036	58.5	2.1	POS	[M+H]+	level1	5.39795e+06	5.76889e+06	5.98943e+06
D-Glutamine	84;130;102.1	C5H10N2O3	5959-95-5	ZDXPYRJPNDTMRX-GSVOUGTGSA-N	C00819	HMDB0003423	145815	Amino acids and Peptides	Small peptides	Aminoacids	HERB002655;HERB001915	Herba Capsellae;Fructus Lycii	3.93			147.076	40.2	3.1	POS	[M+H]+	level1	5.64476e+07	5.57278e+07	5.40032e+07
7-[4,5-dihydroxy-6-(hydroxymethyl)-3-[(2S,3R,4R,5R,6S)-3,4,5-trihydroxy-6-methyl-tetrahydropyran-2-yl]oxy-tetrahydropyran-2-yl]oxy-5-hydroxy-2-(4-hydroxyphenyl)chroman-4-one	271.1;151;272.1	C27H32O14		DFPMSGMNTNDNHN-GORRZPGTSA-N			44715618	Shikimates and Phenylpropanoids	Flavonoids	Flavanones	HERB001713;HERB000748;HERB000765;HERB000775;HERB001171;HERB001556;HERB001779;HERB001821;HERB001904;HERB001908;HERB001909;HERB001942;HERB001948;HERB001985;HERB002309;HERB002428;HERB002466;HERB003028;HERB003044;HERB003353;HERB003535;HERB004176;HERB004179;HERB004412;HERB004457;HERB004519;HERB004534;HERB004561;HERB005085;HERB005092;HERB005431;HERB005442;HERB005508;HERB005582;HERB005709;HERB006061;HER…	Herba Pteridis multifidae;Massa fermentata medicinalis Preparata;Fructus Aurantii Preparata;Pericarpium Citri Reticulatae;/;Herba Centipedae;Radix Glycyrrhizae;/;Poncirus trifoliata;Poncirus trifoliata;Poncirus trifoliata;Rhizoma Dryriae;Calycis Melo;Rhizoma Dryopteris crassirhizomae;/;Exocarpium Citri grandis;Citrus grandis var. tomentosa;/;Citrus reticulata;Receptaculum Nelumbinis;Fructus Liqui…	3.93			579.172	290.7	0.8	NEG	[M-H]-	level1	7.5343e+06	7.65793e+06	1.83599e+07
β-Alanine	88;59;71	C3H7NO2	107-95-9	UCMIRNVEIXFBKS-UHFFFAOYSA-N	C00099	HMDB0000056	239	Amino acids and Peptides	Small peptides	Aminoacids	HERB001185;HERB001186;HERB001235	Iris tingitana;/;Medulla Junci	3.93			88.0404	39.6	0.2	NEG	[M-H]-	level1	1.52311e+07	1.47251e+07	1.45785e+07
Capric acid	171.1	C10H20O2	334-48-5	GHVNFZFCNZKVNT-UHFFFAOYSA-N	C01571	HMDB0000511	2969	Fatty acids	Fatty Acids and Conjugates	Branched fatty acids	HERB000592;HERB006023;HERB000879;HERB001210;HERB002472;HERB002700;HERB002993;HERB003072;HERB003164;HERB003658;HERB005286;HERB005877;HERB000197;HERB004021;HERB000497;HERB000508;HERB000973;HERB001626;HERB001749;HERB001783;HERB001952;HERB002194;HERB002962;HERB003437;HERB003528;HERB003676;HERB004321;HERB004472;HERB004479;HERB004694;HERB005148;HERB005259;HERB005659;HERB005689;HERB005742;HERB006505;HER…	Alpinia katsumadai;Oleum Linderae;/;Radix Angelicae sinensis;flos Sophorae;/;/;/;Radix Sophorae flavescentis;Herba Ephedrae;Caulis Perillae Frutescentis;Camptotheca acuminata;/;Fructus Chaenomelis;semen arecae;herba Menthae;Hippophae rhamnoides;Radix Stephaniae Tetrandrae;Poria;Rehmannia glutinosa [Syn. Rehmannia glutinosa f. huechingensis];/;Fructus Chebulae;Flos Lonicerae;Radix Smilacis;Aloe;Cy…	3.93			171.139	465.7	0.1	NEG	[M-H]-	level1	7.24957e+06	4.8627e+06	1.81437e+07
Uridine	110;200.1;152	C9H12N2O6	58-96-8	DRTQHJPVMGBUCF-XVFCMESISA-N	C00299	HMDB0000296	6029	Carbohydrates	Nucleosides	Pyrimidine nucleos(t)ides	HERB000281;HERB000293;HERB000309;HERB000323;HERB000403;HERB000584;HERB000871;HERB000879;HERB001076;HERB001101;HERB001210;HERB001333;HERB001754;HERB001968;HERB002040;HERB002560;HERB002655;HERB003708;HERB003837;HERB004004;HERB004607;HERB004609;HERB005012;HERB005076;HERB005118;HERB005390;HERB005412;HERB005447;HERB005680;HERB006207;HERB006335;HERB006340;HERB005637;HERB001749	Radix Pulsatillae;/;Rhizoma Atractylodis macrocephalae;Radix Isatidis seu Baphicacanthi;Radix Glehniae;Rhizoma Atractylodis;Vladimiria souliei [Syn. Jurinea souliei];/;Herba Cirsii Japonici;Folium Isatidis;Radix Angelicae sinensis;Cordyceps;/;Cistanche tubulosa;Fructus Choerospondiatis;Radix Astragali;Herba Capsellae;Ophiopogon japonicus;Radix Ranunculi Terti;Resi myrrhae;Cordyceps militaris cv;R…	3.93			243.062	69.5	0.1	NEG	[M-H]-	level1	4.10872e+06	4.03079e+06	4.1321e+06
Palatinose (hydrate)	89;59;71	C12H22O11	13718-94-0	PVXPPJIGRGXGCY-TZLCEDOOSA-N	C01742		439559	Carbohydrates	Saccharides	Disaccharides			3.93			341.109	43.1	1	NEG	[M-H]-	level1	2.14245e+08	2.08035e+08	2.18277e+08
7-hydroxy-2-(4-hydroxyphenyl)-5-[(2S,3R,4S,5S,6R)-3,4,5-trihydroxy-6-(hydroxymethyl)tetrahydropyran-2-yl]oxy-chroman-4-one	271.1;151;272.1	C21H22O10		MFQIWHVVFBCURA-LKBAIHPRSA-N			5321085	Shikimates and Phenylpropanoids	Flavonoids	Flavanones	HERB001049;HERB003028;HERB003679;HERB005415;HERB005954;HERB006814	Rhodiola crenulata [Syn. Rhodiola euryphylla];/;Semen Strychni;Prunus persica;Rhodiola kirilowii;Vaccinium vitis-idaea	3.93			433.114	284.3	0.5	NEG	[M-H]-	level1	4.28415e+07	3.91197e+07	3.95626e+07
Myristoleic acid	225.2;76.8;64.8	C14H26O2	544-64-9	YWWVWXASSLXJHU-WAYWQWQTSA-N	C08322		5281119	Fatty acids	Fatty Acids and Conjugates	Unsaturated fatty acids	HERB005894;HERB000497;HERB000508;HERB001016;HERB002135;HERB002617;HERB002831;HERB003369;HERB003407;HERB003924;HERB004093;HERB004250;HERB004693;HERB004837;HERB006209;HERB006851;HERB007091	Herba Asari;semen arecae;herba Menthae;Alpinia speciosa;Apium graveolens;/;Perilla frutescens var. acuta [Syn. Perilla frutescens var. purpurascens ];Stamen Nelumbinis;Asarum heterotropoides var. mandshuricum;/;/;Pastinaca sativa;Semen Myristicae;Ramulus Mori;Conioselinum vaginatum;Cinnamomum glanduliferum;Petroselinum crispum	3.93			225.186	517.3	0.4	NEG	[M-H]-	level1	891346	458871	959650
Emodin	269;225.1;268.2	C15H10O5	518-82-1	RHMXXJGYXNZAPX-UHFFFAOYSA-N	C10343	HMDB0035214	3220	Polyketides	Polycyclic aromatic polyketides	Anthraquinones and anthrones	HERB005972;HERB000192;HERB000237;HERB000281;HERB000323;HERB000439;HERB000508;HERB000537;HERB000580;HERB000762;HERB000777;HERB000798;HERB000822;HERB000864;HERB000871;HERB000993;HERB001069;HERB001071;HERB001073;HERB001117;HERB001211;HERB001249;HERB001321;HERB001345;HERB001480;HERB001621;HERB001679;HERB001695;HERB001810;HERB001852;HERB001901;HERB002185;HERB002405;HERB002428;HERB002505;HERB002591;HER…	Ampelopsis grossedentata [Syn. Ampelopsis cantoniesis var. grossedentata ];Bulbus Lilii ;Radix Ampelopsis;Radix Pulsatillae;Radix Isatidis seu Baphicacanthi;Dioscorea hypoglauca [Syn. Dioscorea collettii var. hypoglauca];herba Menthae;/;Fructus Xanthii sibirici;Epimedium koreanum;Lignum Aquilariae Resitum;Boehmeria platanifolia [Syn. Boehmeria tricuspis];Fructus Leonuri;/;Vladimiria souliei [Syn.…	3.93			269.046	451.7	0.5	NEG	[M-H]-	level1	2.47004e+06	2.4573e+06	2.55805e+06
4-[7-hydroxy-5-methoxy-6-(3-methylbut-2-enyl)chroman-3-yl]benzene-1,3-diol	125;229.1;355.2	C21H24O5	142474-53-1	RCZMWVKBVFOCEE-UHFFFAOYSA-N			45783134	Shikimates and Phenylpropanoids	Isoflavonoids	Isoflavanones	HERB000974;HERB001779	Glycyrrhiza aspera;Radix Glycyrrhizae	3.93			355.155	406	0.8	NEG	[M-H]-	level1	9.6396e+06	9.42891e+06	9.89209e+06
(E,9S,12S,13S)-9,12,13-trihydroxyoctadec-10-enoic acid	329.2;211.1;229.1	C18H34O5	97134-11-7	MDIUMSLCYIJBQC-MVFSOIOZSA-N	C14833		9858729	Fatty acids	Octadecanoids	Other Octadecanoids	HERB003068;HERB007208	Rostellularia procumbens [Syn. Justicia procumbens];/	3.93			329.233	390.8	0.2	NEG	[M-H]-	level1	1.40733e+08	1.39448e+08	1.40953e+08
(E)-9,12,13-trihydroxyoctadec-10-enoic acid	329.2;211.1;229.1	C18H34O5	29907-56-0|97134-11-7	MDIUMSLCYIJBQC-BUHFOSPRSA-N			5282966	Fatty acids	Octadecanoids	Other Octadecanoids	HERB003068;HERB007208	Rostellularia procumbens [Syn. Justicia procumbens];/	3.93			329.233	390.8	0.2	NEG	[M-H]-	level1	1.40733e+08	1.39448e+08	1.40953e+08
7-hydroxy-2-(4-methoxyphenyl)chromen-4-one	252;267.1;253	C16H12O4	487-24-1	SQVXWIUVAILQRH-UHFFFAOYSA-N			5320693	Shikimates and Phenylpropanoids	Flavonoids	Flavones	HERB002258;HERB002614;HERB002941;HERB005034;HERB006269;HERB007065	Trifolium pratense;Cicer arietinum;Rhizoma Fagopyri Cymosi;/;Flos Inulae;Inula britannica var. chinensis	3.93			267.066	378.1	0.3	NEG	[M-H]-	level1	2.81264e+07	2.82202e+07	2.8252e+07
Kaempferol 3-methyl ether	284;299.1;255	C16H12O6	1592-70-7	VJJZJBUCDWKPLC-UHFFFAOYSA-N	C05902		5280862	Shikimates and Phenylpropanoids	Flavonoids	Flavonols	HERB002263;HERB001901;HERB004055;HERB007046;HERB002846;HERB001082;HERB001630;HERB004757;HERB006451	Fructus Galangae;/;Flos Gossampini;Fructus Gardeniae;Lignum Dalbergiae odoriferae Rosewood;Lysimachia christinae;Zingiber aromaticum;Larrea tridentata;Solanum sarrachoides	3.93			299.056	372.6	0.1	NEG	[M-H]-	level1	5.95786e+06	5.97345e+06	6.30333e+06
(10E,15Z)-9,12,13-trihydroxyoctadeca-10,15-dienoic acid	327.2;211.1;229.1	C18H32O5	185147-97-1	MKYUCBXUUSZMQB-MKZMYESJSA-N			44559173	Fatty acids	Octadecanoids	Other Octadecanoids			3.93			327.218	365.6	1.3	NEG	[M-H]-	level1	7.39826e+06	7.54602e+06	7.4739e+06
(2R,3R)-3,7-dihydroxy-6-methoxy-2-phenyl-chroman-4-one	285.1;270.1;285	C16H14O5	34050-66-3	GUMFPOIJOXLCLA-JKSUJKDBSA-N			44446832	Shikimates and Phenylpropanoids	Flavonoids	Dihydroflavonols	HERB001705	Apis mellifera ligustica	3.93			285.077	339.9	0.1	NEG	[M-H]-	level1	6.53321e+06	6.55513e+06	6.22817e+06
5-hydroxy-7-methoxy-3-[4-[(2S,3R,4S,5S,6R)-3,4,5-trihydroxy-6-(hydroxymethyl)tetrahydropyran-2-yl]oxyphenyl]chromen-4-one	283.1;268;284.1	C22H22O10	154-36-9	OFUWGCQDMVDLIR-RECXWPGBSA-N			16398538	Shikimates and Phenylpropanoids	Isoflavonoids	Isoflavones			3.93			445.114	312	0.1	NEG	[M-H]-	level1	8.6909e+06	8.55771e+06	8.59312e+06
6-[(2S,3R,4S,5S,6R)-6-[[(2R,3R,4R)-3,4-dihydroxy-4-(hydroxymethyl)tetrahydrofuran-2-yl]oxymethyl]-3,4,5-trihydroxy-tetrahydropyran-2-yl]oxy-5-hydroxy-8-methoxy-2-methyl-benzo[g]chromen-4-one	565.2;271.1;151	C26H30O14	119170-51-3	NIVCJAYDAMQSJO-PAMAHNMISA-N			14189967	Polyketides	Xanthones	Methyl xanthones			3.93			565.157	301	0.6	NEG	[M-H]-	level1	3.33544e+07	3.18551e+07	3.30863e+07
Forsythiaside	161;623.2;179	C29H36O15	79916-77-1	DTOUWTJYUCZJQD-UJERWXFOSA-N	C10456		5281773	Shikimates and Phenylpropanoids	Phenylpropanoids (C6-C3)	Cinnamic acids and derivatives	HERB003361;HERB003788;HERB005118;HERB000758;HERB001783;HERB002714	Fructus Forsythiae;Coleus forskahlii;Radix Rehmanniae Preparata;Forsythia koreana;Rehmannia glutinosa [Syn. Rehmannia glutinosa f. huechingensis];Caulis Millettiae	3.93			623.199	273.7	0.8	NEG	[M-H]-	level1	6.80827e+06	4.98845e+06	6.92365e+06
3,5-dimethoxy-4-[(2S,3R,4S,5S,6R)-3,4,5-trihydroxy-6-(hydroxymethyl)tetrahydropyran-2-yl]oxy-benzoic acid	197;138;182	C15H20O10	33228-65-8	BLKMDORKRDACEI-OVKLUEDNSA-N			10383888	Shikimates and Phenylpropanoids	Phenolic acids (C6-C1)	Simple phenolic acids	HERB002714;HERB003384;HERB003447;HERB004115;HERB004129;HERB004592	Caulis Millettiae;Radix Zanthoxyli;Linaria vulgaris;Nandina domestica;Flos Rhododendri Mollis;Sageretia theezans [Syn. Sageretia thea ]	3.93			359.099	210.8	0.3	NEG	[M-H]-	level1	8.46831e+06	8.55475e+06	8.75321e+06
Phenylalanine	147;164.1;72	C9H11NO2	63-91-2	COLNVLDHVKWLRT-QMMMGPOBSA-N	C00079	HMDB0000159	6140	Amino acids and Peptides	Small peptides	Aminoacids	HERB002276;HERB000162;HERB000330;HERB000497;HERB000508;HERB000853;HERB000881;HERB000992;HERB001175;HERB001211;HERB001235;HERB001783;HERB002044;HERB002045;HERB002189;HERB003441;HERB003851;HERB004184;HERB004488;HERB004551;HERB004692;HERB004864;HERB005289;HERB006820;HERB006993;HERB001885	Flos Carthami;Radix Stemoe;Rhizoma Pinelliae;semen arecae;herba Menthae;Codonopsis tangshen;Radix Aconiti;Ficus simplicissima;Semen Sojae Praeparata;Radix Codonopsis pilosulae;Medulla Junci;Rehmannia glutinosa [Syn. Rehmannia glutinosa f. huechingensis];Plastrum Testudinis;Colla carapacis et plastri testudinis;Semen Juglandis;Cornu Saigae Tataricae;Flos Mume;Lycium barbarum;Fagopyrum esculentum;C…	3.93			164.072	101.4	0.1	NEG	[M-H]-	level1	1.62157e+08	1.59781e+08	1.80159e+08
Levulinic acid	71.1;115;114.1	C5H8O3	123-76-2	JOOXCMJARBKPKM-UHFFFAOYSA-N		HMDB0000720	11579	Fatty acids	Fatty Acids and Conjugates	Oxo fatty acids	HERB002209;HERB003174;HERB003638;HERB003837;HERB000663;HERB000724;HERB002207;HERB002829;HERB003567;HERB005891	Semen Glycine Max;Semen armeniacae amarum;Lasiosphaera seu Calvatia;Radix Ranunculi Terti;Catharanthus roseus;Catharanthus longifolius;Glycine max;Catharanthus lanceus;Catharanthus ovalis;Catharanthus pusillus	3.93			115.04	96	0.5	NEG	[M-H]-	level1	4.84731e+06	4.00322e+06	4.70994e+06
Threonic acid	75;135;89	C4H8O5	7306-96-9	JPIJQSOTBSSVTP-STHAYSLISA-N	C01620	HMDB0062620	5460407	Fatty acids	Fatty Acids and Conjugates	Hydroxy fatty acids	HERB004465	Urtica cannabina	3.93			135.03	56.1	0.2	NEG	[M-H]-	level1	1.93981e+08	1.66568e+08	1.87292e+08
2,2'-Iminodiacetic acid	115;71;73	C4H7NO4	142-73-4	NBZBKCUXIYYUSX-UHFFFAOYSA-N	C19911	HMDB0011753	8897	Amino acids and Peptides	Small peptides	Aminoacids			3.93			132.03	53.7	0.1	NEG	[M-H]-	level1	1.61117e+07	9.9523e+06	9.89603e+06
Nystose	89;179.1;665.2	C24H42O21	13133-07-8	FLDFNEBHEXLZRX-DLQNOBSRSA-N			166775	Carbohydrates	Saccharides	Polysaccharides	HERB000134		3.93			665.215	48.3	0	NEG	[M-H]-	level1	9.95178e+06	6.19688e+06	1.0183e+07
D-Mannoheptulose	85;209;191	C7H14O7	3615-44-9	HSNZZMHEPUFJNZ-QMTIVRBISA-N			12600	Carbohydrates	Saccharides	Monosaccharides	HERB000706;HERB000775;HERB000892;HERB001614;HERB001632;HERB004853;HERB005107;HERB005228;HERB006653;HERB006771;HERB001101;HERB001333;HERB001606;HERB001783;HERB002369;HERB002409;HERB002655;HERB003528;HERB004211;HERB004242;HERB004402;HERB004518;HERB004794;HERB005206;HERB005455;HERB005918;HERB006573;HERB006918;HERB006975;HERB002993;HERB003504;HERB003549;HERB004065;HERB004278;HERB004350;HERB005070;HER…	Radix Dichroae;Pericarpium Citri Reticulatae;Herba Sedi sarmentosi;Carica papaya;Sedum aizoon;Fructus Amomi;Sedum sarmentosum;Folium Llicis Chinensis;pericarpium papaveris;Rhizoma Corydalis;Folium Isatidis;Cordyceps;Tamarix gallica;Rehmannia glutinosa [Syn. Rehmannia glutinosa f. huechingensis];/;Fraxinus ornus;Herba Capsellae;Aloe;Sonchus arvensis;Fructus Ligustri lucidi;pollen typhae;/;Cleroden…	3.93			209.066	43.8	0.9	NEG	[M-H]-	level1	2.89926e+07	1.7258e+07	1.6854e+07
Glyceric acid	105;75;59	C3H6O4	6000-40-4	RBNPOMFGQQGHHO-UHFFFAOYSA-N	C00258	HMDB0000139	752	Fatty acids	Fatty Acids and Conjugates	Hydroxy fatty acids	HERB002209;HERB000563;HERB000564;HERB000565;HERB000567;HERB002206;HERB004410;HERB004423;HERB006575	Semen Glycine Max;Vicia faba;Vicia faba;Vicia faba;Vicia faba;Glycine max;Vitis vinifera;Vitis vinifera;Urtica dioica	3.93			105.019	43.1	0.8	NEG	[M-H]-	level1	1.52584e+09	1.58519e+09	1.50123e+09
Ribitol	89;71;59	C5H12O5	87-99-0	HEBKCHPVOIAQTA-SCDXWVJYSA-N	C00474	HMDB0002917							3.93			151.061	40.8	0.4	NEG	[M-H]-	level1	1.02675e+07	9.23903e+06	9.42185e+06
Cytarabine	112.1;70.1;198.1	C9H13N3O5	147-94-4	UHDGCWIWMRVCDJ-CCXZUQQUSA-N	C02961	HMDB0015122	6253	Carbohydrates	Nucleosides	Pyrimidine nucleos(t)ides	HERB000849;HERB005390	Bulbus Fritillariae Cirrhosae;Radix Pseudostellariae	3.92			244.092	44	2.5	POS	[M+H]+	level1	2.09682e+07	2.16763e+07	2.16469e+07
Quercetin 3-gentiobioside	303;304.1;85	C27H30O17	117-39-5	FDRQPMVGJOQVTL-DEFKTLOSSA-N		HMDB0301692	5320834	Shikimates and Phenylpropanoids	Flavonoids	Flavonols	HERB003482		3.92			627.154	274.5	2.5	POS	[M+H]+	level1	1.32635e+07	1.37056e+07	1.40118e+07
Hygric acid	130.1;84.1;70.1	C6H11NO2	475-11-6	CWLQUGTUXBXTLF-YFKPBYRVSA-N	C22223	HMDB0094696	643474	Alkaloids	Ornithine alkaloids	Pyrrolidine alkaloids			3.92			130.086	44.3	2.8	POS	[M+H]+	level1	5.98293e+07	6.2832e+07	6.22738e+07
L-Glutamine	84;130;102.1	C5H10N2O3	56-85-9	ZDXPYRJPNDTMRX-VKHMYHEASA-N	C00064	HMDB0000641	5961	Amino acids and Peptides	Small peptides	Aminoacids	HERB002655;HERB001915	Herba Capsellae;Fructus Lycii	3.92			147.076	40.2	3.1	POS	[M+H]+	level1	5.64476e+07	5.57278e+07	5.40032e+07
Semilicoisoflavone B	353.1;311.1;153	C20H16O6	129280-33-7	LWZACZCRAUQSLH-UHFFFAOYSA-N			5481948	Shikimates and Phenylpropanoids	Isoflavonoids	Isoflavones	HERB000974;HERB001779	Glycyrrhiza aspera;Radix Glycyrrhizae	3.92			353.101	407.3	3.4	POS	[M+H]+	level1	1.05918e+08	1.04017e+08	1.08318e+08
Schisandrin	384.2;415.2;346.1	C24H32O7	7432-28-2	YEFOAORQXAOVJQ-UHFFFAOYSA-N	C17064	HMDB0258165	23915	Shikimates and Phenylpropanoids	Lignans	Dibenzocyclooctadienes lignans	HERB005762;HERB000408;HERB002376;HERB002465;HERB004693;HERB005637;HERB005809	Schisandra chinensis;Fructus Schiandrae;/;Schisandra sphenanthera;Semen Myristicae;Semen Vaccariae;Radix Codonopsis pilosulae	3.92			415.21	379.4	4	POS	[M-H2O+H]+	level1	3.31758e+06	3.47593e+06	3.36436e+06
Nepitrin	317.1;318.1;120.1	C22H22O12	569-90-4	DMXHXBGUNHLMQO-IWLDQSELSA-N		HMDB0030548	120742	Shikimates and Phenylpropanoids	Flavonoids	Flavones	HERB002185;HERB001092;HERB002743;HERB002919;HERB003345;HERB003757;HERB003789;HERB003917;HERB004337;HERB006041;HERB006201;HERB006402;HERB006597;HERB002896;HERB004327	Polygonum multiflorum;Eupatorium cannabinum;Veronica thymoides ssp. pseudocinerea;/;Salvia plebeia;Digitalis purpurea;Digitalis lanata;Rosmarinus officinalis;Lippia nodiflora;Helianthus annuus;Eupatorium cuneifolium;Achillea millefolium;Nepeta hindostana;Herba Inulae;/	3.92			479.117	306.9	2.7	POS	[M+H]+	level1	3.46715e+06	3.68495e+06	3.57163e+06
(2R,3S,4S,5R,6R)-2-(hydroxymethyl)-6-[3-(4-hydroxy-2,6,6-trimethyl-cyclohexen-1-yl)-1-methyl-propoxy]tetrahydropyran-3,4,5-triol	177.2;213.2;121.1	C19H34O7		QOLJILMTPKQQQA-KWEBYEANSA-N			51136504	Terpenoids	Apocarotenoids	Megastigmanes	HERB002078;HERB005099	Linaria japonica;Diospyros kaki	3.92			375.237	287.4	3.1	POS	[M+H]+	level1	6.23909e+06	6.13493e+06	6.19912e+06
7-hydroxy-2-[4-[(2S,3R,4S,5S,6R)-3,4,5-trihydroxy-6-(hydroxymethyl)tetrahydropyran-2-yl]oxyphenyl]chroman-4-one	257.1;258.1;137	C21H22O9	551-15-5	DEMKZLAVQYISIA-UZQFATADSA-N			11972398	Shikimates and Phenylpropanoids	Flavonoids	Flavanones	HERB000892;HERB000974;HERB001249;HERB001355;HERB001733;HERB001779;HERB001780;HERB001781;HERB001782;HERB002000;HERB002494;HERB003174;HERB003504;HERB006926;HERB006990	Herba Sedi sarmentosi;Glycyrrhiza aspera;Cortex Lycii Radicis;Exocarpium Benincasae;Sedum lineare [Syn. Sedum obtuso-lineare ];Radix Glycyrrhizae;/;Radix Glycyrrhizae uralensis;/;Glycyrrhiza glabra;Glycyrrhiza kansuensis;Semen armeniacae amarum;Radix Rhapontici;Glycyrrhiza inflata;Radix Glycyrrhizae Preparata	3.92			419.133	280.2	2.6	POS	[M+H]+	level1	3.93675e+07	4.57248e+07	4.26282e+07
Glycitin	285.1;286.1;270.1	C22H22O10	40246-10-4	OZBAVEKZGSOMOJ-MIUGBVLSSA-N	C16195		187808	Shikimates and Phenylpropanoids	Isoflavonoids	Isoflavones	HERB001023;HERB001175;HERB001876;HERB006784	Glycine max;Semen Sojae Praeparata;flos puerariae lobatae;/	3.92			447.127	273.3	2.5	POS	[M+H]+	level1	1.43388e+07	1.46462e+07	1.49483e+07
(S)-Scoulerine	265.1;70.1;297.1	C19H21NO4	6451-73-6	KNWVMRVOBAFFMH-HNNXBMFYSA-N	C02106		439654	Alkaloids	Tyrosine alkaloids	Isoquinoline alkaloids	HERB000259;HERB001305;HERB003136;HERB006353;HERB001612;HERB001069;HERB001362;HERB002030;HERB002158;HERB002515;HERB003010;HERB003033;HERB004355;HERB005071;HERB006040;HERB006041;HERB006042;HERB006331;HERB006344;HERB007182	/;Caulis Erycibes;Herba Corydalis bungeae;Rhizoma Corydalis;Annona squamosa;Radix et Rhizoma Rhei;Scopolia japonica;Erycibe schmidtii;Dicentra spectabilis;Artemisia annua;Murraya paniculata [Syn. Chalcas paniculata];Corydalis pallida;Rhus lanceolata;Pericarpium Grati;Helianthus annuus;Helianthus annuus;Helianthus annuus;Papaver somniferum;Nicotiana tabacum;Corydalis incisa	3.92			328.154	225.3	1.6	POS	[M+H]+	level1	1.59409e+06	1.73991e+06	1.67002e+06
3-[(2S,3R,4S,5S,6R)-4,5-dihydroxy-6-(hydroxymethyl)-3-[(2S,3R,4S,5S,6R)-3,4,5-trihydroxy-6-(hydroxymethyl)tetrahydropyran-2-yl]oxy-tetrahydropyran-2-yl]oxy-5-hydroxy-2-(4-hydroxyphenyl)-7-[(2S,3R,4S,5S,6R)-3,4,5-trihydroxy-6-(hydroxymethyl)tetrahydropyran-2-yl]oxy-chromen-4-one	287.1;449.1;288.1	C33H40O21	55136-76-0	MBFNAZBJKVFNKZ-JGPRCQAHSA-N			12960460	Shikimates and Phenylpropanoids	Flavonoids	Flavonols	HERB004306	Brassica napus	3.92			773.213	225.3	0.9	POS	[M+H]+	level1	3.12392e+06	3.0693e+06	3.09707e+06
3-[(2S,3R,4S,5S,6R)-6-[[(2R,3R,4R)-3,4-dihydroxy-4-(hydroxymethyl)tetrahydrofuran-2-yl]oxymethyl]-3,4,5-trihydroxy-tetrahydropyran-2-yl]oxy-2-methyl-pyran-4-one	127;70.1;84.1	C17H24O12		OXNYNKGAOAFFBD-AHZIVMAWSA-N			51136510	Polyketides					3.92			421.134	202.6	1.2	POS	[M+H]+	level1	2.87385e+06	2.0419e+06	1.80725e+06
4'-Hydroxyacetophenone	137.1;81.1;95.1	C8H8O2	99-93-4	TXFPEBPIARQUIG-UHFFFAOYSA-N	C10700		7469	Shikimates and Phenylpropanoids			HERB001915;HERB003565;HERB003970;HERB005768;HERB002263;HERB004734;HERB004973;HERB006258;HERB006280;HERB000338;HERB001198;HERB002505;HERB002622;HERB002699;HERB002761;HERB002998;HERB003730;HERB003943;HERB004462;HERB005899;HERB006292;HERB006814;HERB000285;HERB002365;HERB002369;HERB002926;HERB003573;HERB003658;HERB004783;HERB006387;HERB006586	Fructus Lycii;Tylophora ovata;Saussurea laniceps;Cynanchum aphyllum;Fructus Galangae;Nux Prinsepiae;Rhizoma Belamcandae;Radix Cynchi Paniculati;Radix Scrophulariae;Herba Scutellariae barbatae;Vitex rotundifolia [Syn. Vitex trifollia var. simplicifolia ];Artemisia scoparia [Syn. Artemisia capillaris var. scoparia];/;/;Xanthium canadense;/;Folium Rhododendri Daurici;Protea mellifera;Senecio scanden…	3.92			137.059	191.3	2.8	POS	[M+H]+	level1	4.53499e+06	4.94573e+06	4.89879e+06
Adenosine 3'-monophosphate	136.1;330.1;99	C10H14N5O7P	84-21-9	LNQVTSROQXJCDD-KQYNXXCUSA-N	C01367	HMDB0003540	41211	Carbohydrates	Nucleosides	Purine nucleos(t)ides			3.92			330.059	177.5	2.1	POS	[M-H2O+H]+	level1	2.49988e+06	8.4319e+06	7.11568e+06
Anabasine	163.1;146.1;94.1	C10H14N2	13078-04-1	MTXSIJUGVMTTMU-UHFFFAOYSA-N	C06180	HMDB0004350	2181	Alkaloids	Nicotinic acid alkaloids	Pyridine alkaloids	HERB000135;HERB006344;HERB000261;HERB000369;HERB001956;HERB002810;HERB003749;HERB005770	Alangium chinense;Nicotiana tabacum;Zinnia elegans;/;Alangium platanifolium;Nicotiana acuminata;Alangium kurzii;Anabasis aphylla	3.92			163.123	91.3	2.6	POS	[M+H]+	level1	6.58199e+06	8.60555e+06	6.58029e+06
Albiflorin	105;197.1;151.1	C23H28O11	39011-90-0	QQUHMASGPODSIW-RPLHGOISSA-N			162355	Terpenoids	Monoterpenoids	Pinane monoterpenoids	HERB000216;HERB000246;HERB000267;HERB000268;HERB000498;HERB000584;HERB000800;HERB000801;HERB000802;HERB000850	/;/;Radix Paeoniae Alba;/;Borneolum syntheticum;Rhizoma Atractylodis;Radix Paeoniae Rubra;Paeonia lactiflora wild;/;Paeonia veitchii	3.92			481.169	253	2.5	POS	[M+H]+	level1	5.45358e+06	5.41042e+06	5.39052e+06
(E)-8-hydroxy-2,6-dimethyl-oct-2-enoic acid	185.1;155.1;167.1	C10H18O3		CDAJACJYYZHNJA-WEVVVXLNSA-N			21630831	Fatty acids	Fatty Acids and Conjugates	Branched fatty acids			3.92			185.118	345.5	0.1	NEG	[M-H]-	level1	2.23313e+06	3.96846e+06	3.95236e+06
D-(+)-Melibiose	89;59;71	C12H22O11	5340-95-4|585-99-9	DLRVVLDZNNYCBX-ABXHMFFYSA-N	C05402		440658	Carbohydrates	Saccharides	Polysaccharides	HERB005160;HERB006875;HERB005509;HERB001171;HERB001409;HERB006598	Menyanthes trifoliata;Crocus sativus;Herba Acalyphae;/;Cortex Eucommiae;Murraya koenigii	3.92			341.109	43.1	1	NEG	[M-H]-	level1	2.14245e+08	2.08035e+08	2.18277e+08
13(S)-HODE	295.2;277.2;171.1	C18H32O3	29623-28-7	HNICUWMFWZBIFP-IRQZEAMPSA-N	C14762	HMDB0004667	6443013	Fatty acids	Octadecanoids	Other Octadecanoids	HERB003371;HERB002560	Hernandia sonora [Syn. Hernandia ovigera ];Radix Astragali	3.92			295.228	480.6	0.3	NEG	[M-H]-	level1	3.44981e+07	3.28368e+07	3.66478e+07
2-Methylcaproic acid	129.1;85;128	C7H14O2	4536-23-6	CVKMFSAVYPAZTQ-UHFFFAOYSA-N			20653	Fatty acids	Fatty Acids and Conjugates	Branched fatty acids	HERB005710;HERB004316	Ficus carica;Semen Sterculiae Lychnophorae	3.92			129.092	397.9	0.3	NEG	[M-H]-	level1	4.93453e+06	1.78082e+06	5.09196e+06
Vestitol	271.1;135;109	C16H16O4	56701-24-7	XRVFNNUXNVWYTI-UHFFFAOYSA-N			92503	Shikimates and Phenylpropanoids	Isoflavonoids	Isoflavanones	HERB001779;HERB002119;HERB002309;HERB002714;HERB003336;HERB002846;HERB001705;HERB006511	Radix Glycyrrhizae;Cortex erythrie;/;Caulis Millettiae;Castanea mollissima;Lignum Dalbergiae odoriferae Rosewood;Apis mellifera ligustica;Dalbergia variabilis	3.92			271.098	375.5	0.3	NEG	[M-H]-	level1	6.54972e+06	6.67871e+06	6.68202e+06
5,7-dihydroxy-2-(2-hydroxyphenyl)-6,8-dimethoxy-chromen-4-one	314;299;329.1	C17H14O7	159359-22-5	JWOKGWICZPPYPX-UHFFFAOYSA-N			9818878	Shikimates and Phenylpropanoids	Flavonoids	Flavones			3.92			329.067	366.4	0.8	NEG	[M-H]-	level1	2.62217e+06	2.54878e+06	2.57712e+06
7-hydroxy-2-(4-hydroxyphenyl)chroman-4-one	119.1;135;255.1	C15H12O4	578-86-9	FURUXTVZLHCCNA-UHFFFAOYSA-N			1889	Shikimates and Phenylpropanoids	Flavonoids	Flavanones	HERB001705;HERB000323;HERB000892;HERB001779;HERB001876;HERB002309;HERB002534;HERB002846;HERB003504;HERB004783;HERB006633;HERB000762;HERB000921;HERB001355;HERB002000;HERB002614;HERB002714;HERB002850;HERB002970;HERB003535;HERB003803;HERB005249;HERB006280;HERB006926;HERB006990	Apis mellifera ligustica;Radix Isatidis seu Baphicacanthi;Herba Sedi sarmentosi;Radix Glycyrrhizae;flos puerariae lobatae;/;Rhizoma Polygoti;Lignum Dalbergiae odoriferae Rosewood;Radix Rhapontici;Radix Notoginseng;/;Epimedium koreanum;Robinia pseudoacacia;Exocarpium Benincasae;Glycyrrhiza glabra;Cicer arietinum;Caulis Millettiae;Dalbergia odorifera;/;Fructus Liquidambaris;Datura innoxia;Dalbergia…	3.92			255.066	321.4	0.3	NEG	[M-H]-	level1	6.44675e+06	6.72869e+06	8.08943e+06
Butin	135;135;271.1	C15H12O5	21913-99-5	MJBPUQUGJNAPAZ-UHFFFAOYSA-N		HMDB0249463	3496769	Shikimates and Phenylpropanoids	Flavonoids	Flavanones	HERB002092;HERB002846	Adenanthera pavonina;Lignum Dalbergiae odoriferae Rosewood	3.92			271.061	314.1	0.7	NEG	[M-H]-	level1	4.33113e+06	3.20338e+06	3.04968e+06
(1S,3R,4R,5R)-1,3-bis[[(E)-3-(3,4-dihydroxyphenyl)prop-2-enoyl]oxy]-4,5-dihydroxy-cyclohexanecarboxylic acid	191.1;279.1;323.1	C25H24O12	19870-46-3	YDDUMTOHNYZQPO-PSEXTPKNSA-N			6474640	Shikimates and Phenylpropanoids	Phenylpropanoids (C6-C3)	Cinnamic acids and derivatives	HERB000580;HERB002713;HERB003031;HERB004191;HERB006470;HERB000755;HERB007240;HERB000559;HERB000909;HERB001572;HERB002579;HERB001076;HERB006269	Fructus Xanthii sibirici;herba centellae;Flos Chrysanthemi;Fructus Arctii lappae;Chrysanthemum indicum;Carlina acaulis;Echinacea purpurea;Cynara scolymus;Cynara cardunculus;Cynanchum chinense;Senecio nemorensis;Herba Cirsii Japonici;Flos Inulae	3.92			515.119	272	1.5	NEG	[M-H]-	level1	1.62456e+06	1.71731e+06	4.11263e+06
4-Hydroxybenzoic acid	93;137;94	C7H6O3	99-96-7	FJKROLUGYXJWQN-UHFFFAOYSA-N	C00156	HMDB0000500	135	Shikimates and Phenylpropanoids	Phenolic acids (C6-C1)	Simple phenolic acids	HERB000244;HERB001702;HERB001713;HERB001754;HERB002713;HERB003743;HERB004387;HERB005099;HERB004401;HERB003070;HERB003725;HERB007240;HERB000094;HERB000305;HERB000312;HERB000850;HERB001019;HERB001249;HERB001508;HERB001591;HERB001695;HERB001797;HERB001892;HERB001975;HERB002181;HERB002263;HERB002279;HERB002377;HERB002438;HERB002686;HERB002905;HERB002910;HERB002988;HERB003221;HERB003361;HERB003505;HER…	Imperata cylindrica var. major;Nidus Vespae;Herba Pteridis multifidae;/;herba centellae;Mangifera indica;Fructus Psoraleae Corylifoliae;Diospyros kaki;Taraxacum mongolicum;Semen Cassiae;Fructus Viticis;Echinacea purpurea;Uvaria chamae;Radix Angelicae Dahuricae;Herba Lobeliae Chinensis;Paeonia veitchii;Plantago major;Cortex Lycii Radicis;Paeonia emodi;Drymaria diandra [Syn. Drymaria cordata ssp. d…	3.92			137.024	248.3	0.2	NEG	[M-H]-	level1	1.83751e+07	1.85991e+07	1.80821e+07
3-Hydroxybenzoic acid	93;137;94	C7H6O3	99-06-9	IJFXRHURBJZNAO-UHFFFAOYSA-N	C00587	HMDB0002466	7420	Shikimates and Phenylpropanoids	Phenolic acids (C6-C1)	Simple phenolic acids	HERB003359;HERB004068;HERB003361;HERB003528;HERB004402;HERB005451;HERB005732;HERB006146;HERB006575	/;Herba Equiseti Hiemalis;Fructus Forsythiae;Aloe;pollen typhae;Gastrodia elata;Trogopterus xanthipes, Pteromys volans;Piptanthus nanus;Urtica dioica	3.92			137.024	248.3	0.2	NEG	[M-H]-	level1	1.83751e+07	1.85991e+07	1.80821e+07
3-hydroxy-3-methyl-5-oxo-5-[[(2R,3S,4S,5R,6S)-3,4,5-trihydroxy-6-(2-methyl-4-oxo-pyran-3-yl)oxy-tetrahydropyran-2-yl]methoxy]pentanoic acid	125;57;99	C18H24O12		WCVUIHQUPRXYKT-RGCIIANRSA-N			22297602						3.92			431.119	235.5	0.3	NEG	[M-H]-	level1	1.40596e+07	1.37347e+07	1.68406e+07
Mesaconic acid	111;67;55	C5H6O4	498-24-8	HNEGQIOMVPPMNR-NSCUHMNNSA-N	C01732	HMDB0000749	638129	Fatty acids	Fatty Acids and Conjugates	Dicarboxylic acids	HERB002365;HERB001809;HERB003379	Herba Saxifragae;Saccharum sinensis;Thelephora vialis	3.92			111.009	93.6	0.8	NEG	[M-H2O-H]-	level1	1.67154e+07	1.74961e+07	1.64568e+07
2-Hydroxyisobutyric acid	85;85;57	C4H8O3		BWLBGMIXKSTLSX-UHFFFAOYSA-N			11671	Fatty acids	Fatty Acids and Conjugates	Hydroxy fatty acids			3.92			85.0295	67.9	0.5	NEG	[M-H2O-H]-	level1	1.66877e+07	1.74342e+07	1.67979e+07
Pyruvate	87;43;41	C3H4O3	127-17-3	LCTONWCANYUPML-UHFFFAOYSA-N	C00022	HMDB0000243	1060	Fatty acids	Fatty Acids and Conjugates	Oxo fatty acids	HERB002655;HERB003232;HERB004402;HERB006539;HERB001704;HERB002273;HERB002614;HERB002685;HERB003039;HERB003205;HERB003253;HERB003549;HERB004004;HERB004372;HERB004609;HERB005176;HERB005414;HERB005614;HERB006622;HERB007232;HERB007263	Herba Capsellae;fructus Capsici;pollen typhae;Erigeron annuus;Delonix regia;Capsicum annuum;Cicer arietinum;Pterocladia tenuis;Herba Cichorii;Typha latifolia;Trigonella caerulea;herba pyrolae chinensis;Resi myrrhae;Malus pumila;Radix Ginseng;Polygonum hydropiper;Polygonum persicaria;Pisum sativum;Melia indica;Bauhinia purpurea;Oxalis corniculata [Syn. Oxalis repens]	3.92			87.0087	62.1	0.2	NEG	[M-H]-	level1	1.61496e+07	1.61313e+07	1.6046e+07
Mannitol	181.1;59;89	C6H14O6	69-65-8	FBPFZTCFMRRESA-KVTDHHQDSA-N	C00392	HMDB0000765	6251	Carbohydrates	Saccharides	Monosaccharides	HERB004607;HERB001101;HERB001333;HERB001606;HERB001783;HERB002369;HERB002409;HERB002540;HERB003210;HERB003436;HERB003528;HERB004211;HERB004242;HERB004402;HERB004518;HERB004692;HERB004794;HERB005206;HERB005455;HERB005918;HERB005974;HERB006335;HERB006573;HERB006918;HERB006975;HERB007046;HERB001968;HERB002549;HERB003246;HERB004479;HERB005763;HERB006962;HERB000323;HERB000453;HERB001622;HERB001729;HER…	Cordyceps militaris cv;Folium Isatidis;Cordyceps;Tamarix gallica;Rehmannia glutinosa [Syn. Rehmannia glutinosa f. huechingensis];/;Fraxinus ornus;Rhizoma Coptidis;Thallus Lamiriae;Polyalthia nemoralis;Aloe;Sonchus arvensis;Fructus Ligustri lucidi;pollen typhae;/;Herba Cistanches;Clerodendron serratum;Gardenia jasminoides var. grandiflora;Rhizoma Arisaematis;Picrorhiza scrophulariiflora;Rehmannia …	3.92			181.072	40.4	0.7	NEG	[M-H]-	level1	1.27912e+07	1.1553e+07	1.16496e+07
Boldine	265.1;70.1;297.1	C19H21NO4	476-70-0	LZJRNLRASBVRRX-ZDUSSCGKSA-N	C09365		10154	Alkaloids	Tyrosine alkaloids	Aporphine alkaloids	HERB000516;HERB000647;HERB000777;HERB003310;HERB003880;HERB004159;HERB005767;HERB006804;HERB007087	Peumus boldus;Litsea glutinosa;Lignum Aquilariae Resitum;Litsea leefeana;Sassafras albidum;Litsea turfosa;Radix Linderae;Litsea laurifolia;Neolitsea sericea	3.91			328.154	225.3	1.6	POS	[M+H]+	level1	1.59409e+06	1.73991e+06	1.67002e+06
[(1S,2S,3R,5R,6S,8S)-6-hydroxy-8-methyl-3-[(2S,3R,4S,5S,6R)-3,4,5-trihydroxy-6-(hydroxymethyl)tetrahydropyran-2-yl]oxy-9,10-dioxatetracyclo[4.3.1.02,5.03,8]decan-2-yl]methyl benzoate	105;197.1;151.1	C23H28O11	23180-57-6	YKRGDOXKVOZESV-RMNZJSDUSA-N			24871205	Terpenoids	Monoterpenoids	Pinane monoterpenoids	HERB001508;HERB000216;HERB000246;HERB000267;HERB000268;HERB000498;HERB000584;HERB000601;HERB000800;HERB000801;HERB000802;HERB000850;HERB001289;HERB002148;HERB003027;HERB003232;HERB003416;HERB003777;HERB004013;HERB005022;HERB006434	Paeonia emodi;/;/;Radix Paeoniae Alba;/;Borneolum syntheticum;Rhizoma Atractylodis;Paeonia obovata;Radix Paeoniae Rubra;Paeonia lactiflora wild;/;Paeonia veitchii;Paeonia delavayi;Radix Paeoniae Alba;Semen Citri Reticulatae;fructus Capsici;Lignum Paeoniae Rubra;/;Cortex Moutan;Rhizoma Cimicifugae;Paeonia officinalis	3.91			481.169	253	2.5	POS	[M+H]+	level1	5.45358e+06	5.41042e+06	5.39052e+06
1-(6-methoxy-1,3-benzodioxol-5-yl)propan-1-one	209.1;191.1;161.1	C11H12O4	70342-29-9	XPHIRVUYIBXETG-UHFFFAOYSA-N			13672435	Shikimates and Phenylpropanoids					3.91			209.08	377.3	3.4	POS	[M+H]+	level1	2.32721e+06	2.37985e+06	2.42847e+06
Demethoxycapillarisin	287.1;241;269	C15H10O6	61854-36-2	UBSCDKPKWHYZNX-UHFFFAOYSA-N	C17786		5316511	Shikimates and Phenylpropanoids	Coumarins	Simple coumarins	HERB004771;HERB006101;HERB006587;HERB003840;HERB006586	Dioscorea deltoidea;Dioscorea parviflora;Artemisia capillaris;Flos Rosae Rugosae;Herba Artemisiae Scopariae	3.91			287.054	367.7	3.6	POS	[M+H]+	level1	5.71994e+06	6.04738e+06	5.76856e+06
Liquiritigenin	257.1;137;147	C15H12O4	578-86-9	FURUXTVZLHCCNA-AWEZNQCLSA-N	C09762	HMDB0029519	114829	Shikimates and Phenylpropanoids	Flavonoids	Flavanones	HERB001705;HERB000323;HERB000892;HERB001779;HERB001876;HERB002309;HERB002534;HERB002846;HERB003504;HERB004783;HERB006633;HERB000762;HERB000921;HERB001355;HERB002000;HERB002614;HERB002714;HERB002850;HERB002970;HERB003535;HERB003803;HERB005249;HERB006280;HERB006926;HERB006990	Apis mellifera ligustica;Radix Isatidis seu Baphicacanthi;Herba Sedi sarmentosi;Radix Glycyrrhizae;flos puerariae lobatae;/;Rhizoma Polygoti;Lignum Dalbergiae odoriferae Rosewood;Radix Rhapontici;Radix Notoginseng;/;Epimedium koreanum;Robinia pseudoacacia;Exocarpium Benincasae;Glycyrrhiza glabra;Cicer arietinum;Caulis Millettiae;Dalbergia odorifera;/;Fructus Liquidambaris;Datura innoxia;Dalbergia…	3.91			257.08	335.4	3.3	POS	[M+H]+	level1	3.25446e+07	3.24032e+07	3.18315e+07
Ononin	269.1;270.1	C22H22O9	486-62-4	MGJLSBDCWOSMHL-MIUGBVLSSA-N	C10509		442813	Shikimates and Phenylpropanoids	Isoflavonoids	Isoflavones	HERB000580;HERB001249;HERB001355;HERB001779;HERB001874;HERB001876;HERB001985;HERB002119;HERB002309;HERB002560;HERB002714;HERB003128;HERB004391;HERB004457;HERB004692;HERB004864;HERB004998;HERB005569;HERB006146;HERB006982;HERB006990;HERB007003	Fructus Xanthii sibirici;Cortex Lycii Radicis;Exocarpium Benincasae;Radix Glycyrrhizae;Radix Puerariae;flos puerariae lobatae;Rhizoma Dryopteris crassirhizomae;Cortex erythrie;/;Radix Astragali;Caulis Millettiae;Herba Alternantherae;Lycopodium cernuum;Radix Moghaniae Philippinensis;Herba Cistanches;Semen Astragali Complati;Herba Lycopodii;/;Piptanthus nanus;Radix Glycyrrhizae Praeparata;Radix Gly…	3.91			431.132	315.7	3.8	POS	[M+H]+	level1	2.26245e+08	2.25936e+08	2.28805e+08
(E)-3-(3,4-dihydroxyphenyl)-1-[2-hydroxy-4-[(2S,3R,4S,5S,6R)-3,4,5-trihydroxy-6-(hydroxymethyl)tetrahydropyran-2-yl]oxy-phenyl]prop-2-en-1-one	273.1;153;274.1	C21H22O10	499-29-6	QMVODIKHHIRSGI-RWGOFXMDSA-N			12303943	Shikimates and Phenylpropanoids	Flavonoids	Chalcones			3.91			435.127	300.6	2.6	POS	[M+H]+	level1	1.23555e+07	1.2022e+07	1.23775e+07
(6S,7aR)-6-hydroxy-4,4,7a-trimethyl-6,7-dihydro-5H-benzofuran-2-one	179.1;197.1;135.1	C11H16O3	5989-02-6	XEVQXKKKAVVSMW-WRWORJQWSA-N			100332	Terpenoids	Apocarotenoids	Apocarotenoids (β-)	HERB000197;HERB000247;HERB001019;HERB003153;HERB003757;HERB003789;HERB003929;HERB004470;HERB004594;HERB005159;HERB006039;HERB006335;HERB006439;HERB006631;HERB007211;HERB002520;HERB004217;HERB000387;HERB000472;HERB000570;HERB000580;HERB000767;HERB001409;HERB003031;HERB003232;HERB004193;HERB004386;HERB005825;HERB006384;HERB000220;HERB003359	/;Herha Ajugae Ciliatae;Plantago major;/;Digitalis purpurea;Digitalis lanata;Maytenus confertiflorus;Lythrum salicaria;Undaria pinnatifida;Menyanthes trifoliata;Helianthus annuus;Herba Commelie;Fumaria officinalis;Siphonostegia chinensis;Perilla frutescens var. arguta;Sida acuta;/;/;Herba Polygoni Avicularis;/;Fructus Xanthii sibirici;Herba Plantaginis;Cortex Eucommiae;Flos Chrysanthemi;fructus C…	3.91			197.117	280.2	2.9	POS	[M+H]+	level1	4.12184e+06	5.25537e+06	5.21131e+06
5-methyl-4-[(2S,3R,4S,5S,6R)-3,4,5-trihydroxy-6-(hydroxymethyl)tetrahydropyran-2-yl]oxy-chromen-2-one	147;338.1;177.1	C16H18O8	76474-54-9	DXBGTODWNFZHCD-LMXXTMHSSA-N			196468	Shikimates and Phenylpropanoids	Coumarins	Simple coumarins	HERB001022	Gerbera anandria [Syn. Leibnitzia anandria ]	3.91			339.106	275.3	2.7	POS	[M+H]+	level1	1.68425e+07	1.83371e+07	1.96129e+07
Tryptophan	188.1;146.1;144.1	C11H12N2O2	73-22-3	QIVBCDIJIAJPQS-VIFPVBQESA-N	C00806	HMDB0030396	6305	Amino acids and Peptides	Small peptides	Aminoacids	HERB000638;HERB004441;HERB004539;HERB000403;HERB000568;HERB000584;HERB000842;HERB001101;HERB001211;HERB001235;HERB001448;HERB001713;HERB001901;HERB001915;HERB002048;HERB002087;HERB002189;HERB002405;HERB004488;HERB005015;HERB000323;HERB005782;HERB006191	Radix Bupleuri;Aesculus chinensis;Herba Nerviliae;Radix Glehniae;Bombyx mori;Rhizoma Atractylodis;/;Folium Isatidis;Radix Codonopsis pilosulae;Medulla Junci;Herba Clinopodii;Herba Pteridis multifidae;/;Fructus Lycii;Coprinus atramentarius;Caulis Piperis Kadsurae；Caulis Piperis futokadsurae;Semen Juglandis;Rhizoma Polygoni cuspidati;Fagopyrum esculentum;Ageratum conyzoides;Radix Isatidis seu Baphi…	3.91			205.096	201.7	3.2	POS	[M+H]+	level1	3.02843e+08	3.1532e+08	3.07522e+08
6-(hydroxymethyl)pyridin-3-ol	109;108;126.1	C6H7NO2	40222-77-3	NESFDGDRYVANBC-UHFFFAOYSA-N			419490	Alkaloids	Nicotinic acid alkaloids	Pyridine alkaloids	HERB000849;HERB000881;HERB001104;HERB001211;HERB005012;HERB004774	Bulbus Fritillariae Cirrhosae;Radix Aconiti;Bulbus Allii;Radix Codonopsis pilosulae;Radix Rehmanniae;Rhizoma Sparganii	3.91			126.055	59.4	2.8	POS	[M+H]+	level1	2.52281e+06	3.00968e+06	2.8319e+06
Cytosine	112.1;70.1;95.1	C4H5N3O	71-30-7	OPTASPLRGRRNAP-UHFFFAOYSA-N	C00380	HMDB0000630	597	Alkaloids	Histidine alkaloids	Imidazole alkaloids	HERB005548	Rhizoma Bolbostemmae	3.91			112.05	44	3.2	POS	[M+H]+	level1	1.27734e+07	1.29582e+07	1.30894e+07
L-Aspartic Acid	74;88;87.1	C4H7NO4	56-84-8	CKLJMWTZIZZHCS-REOHCLBHSA-N	C00049	HMDB0000191	5960	Amino acids and Peptides	Small peptides	Aminoacids	HERB000309;HERB000330;HERB001164;HERB001193;HERB001952;HERB002856;HERB003616;HERB003618;HERB004191;HERB004472;HERB004938;HERB004950;HERB005392;HERB004837;HERB002189;HERB004488;HERB006048;HERB000331;HERB000992;HERB001395;HERB001901;HERB001985;HERB002044;HERB002045;HERB002534;HERB002690;HERB002804;HERB003165;HERB003441;HERB003979;HERB004446;HERB004692;HERB004909;HERB005015;HERB005147;HERB005183;HER…	Rhizoma Atractylodis macrocephalae;Rhizoma Pinelliae;Fructus Zizyphi Jujubae;Radix Salviae liguliobae;/;/;Herba Humuli Scandentis;Semen Phaseoli Radiati;Fructus Arctii lappae;Semen Euryales;Rhizoma Dioscoreae;Fructus Corni;Lignum Santaii Albi;Ramulus Mori;Semen Juglandis;Fagopyrum esculentum;/;Massa Fermentata Rhizpma Pinelliae;Ficus simplicissima;/;/;Rhizoma Dryopteris crassirhizomae;Plastrum Te…	3.91			134.044	41.2	3.1	POS	[M+H]+	level1	1.793e+07	2.13411e+07	2.26888e+07
Naringin	271.1;151;272.1	C27H32O14	10236-47-2	DFPMSGMNTNDNHN-ZPHOTFPESA-N	C09789	HMDB0002927	442428	Shikimates and Phenylpropanoids	Flavonoids	Flavanones	HERB001713;HERB000748;HERB000765;HERB000775;HERB001171;HERB001556;HERB001779;HERB001821;HERB001904;HERB001908;HERB001909;HERB001942;HERB001948;HERB001985;HERB002309;HERB002428;HERB002466;HERB003028;HERB003044;HERB003353;HERB003535;HERB004176;HERB004179;HERB004412;HERB004457;HERB004519;HERB004534;HERB004561;HERB005085;HERB005092;HERB005431;HERB005442;HERB005508;HERB005582;HERB005709;HERB006061;HER…	Herba Pteridis multifidae;Massa fermentata medicinalis Preparata;Fructus Aurantii Preparata;Pericarpium Citri Reticulatae;/;Herba Centipedae;Radix Glycyrrhizae;/;Poncirus trifoliata;Poncirus trifoliata;Poncirus trifoliata;Rhizoma Dryriae;Calycis Melo;Rhizoma Dryopteris crassirhizomae;/;Exocarpium Citri grandis;Citrus grandis var. tomentosa;/;Citrus reticulata;Receptaculum Nelumbinis;Fructus Liqui…	3.91			579.172	290.7	0.8	NEG	[M-H]-	level1	7.5343e+06	7.65793e+06	1.83599e+07
Isovaleric acid	101.1;100.9;73	C5H10O2	503-74-2	GWYFCOCPABKNJV-UHFFFAOYSA-N	C08262	HMDB0000718	10430	Fatty acids	Fatty Acids and Conjugates	Branched fatty acids	HERB005318;HERB000314;HERB000688;HERB001357;HERB001616;HERB001787;HERB001801;HERB002120;HERB002276;HERB004055;HERB004187;HERB004242;HERB004345;HERB004407;HERB004834;HERB005017;HERB005488;HERB005820;HERB006192;HERB006344;HERB006402;HERB004021	Ziziphus jujuba var. spinosa;Elsholtzia ciliata;Centranthus longiflorus ssp. longiflorus;/;Lycopersicon esculentum;Rhizoma Zingiberis;Radix seu Rhizoma rdostachyos;Delphinus delphis;Flos Carthami;Flos Gossampini;Arctium lappa;Fructus Ligustri lucidi;Humulus lupulus;Fructus Syzygii;Folium Mori;Rhizoma Zingiberis Recens;Euonymus japonicus;Citrullus vulgaris [Syn. Citrullus lanatus ];Valeriana offic…	3.91			101.061	306.7	0.2	NEG	[M-H]-	level1	4.8245e+06	2.56333e+06	4.88816e+06
1-beta-D-Arabinofuranosyluracil	110;200.1;152	C9H12N2O6	3083-77-0	DRTQHJPVMGBUCF-UHFFFAOYSA-N		HMDB0246131	1177	Carbohydrates	Nucleosides	Pyrimidine nucleos(t)ides	HERB000281;HERB000293;HERB000309;HERB000323;HERB000403;HERB000584;HERB000871;HERB000879;HERB001076;HERB001101;HERB001210;HERB001333;HERB001754;HERB001968;HERB002040;HERB002560;HERB002655;HERB003708;HERB003837;HERB004004;HERB004607;HERB004609;HERB005012;HERB005076;HERB005118;HERB005390;HERB005412;HERB005447;HERB005680;HERB006207;HERB006335;HERB006340;HERB005637;HERB001749	Radix Pulsatillae;/;Rhizoma Atractylodis macrocephalae;Radix Isatidis seu Baphicacanthi;Radix Glehniae;Rhizoma Atractylodis;Vladimiria souliei [Syn. Jurinea souliei];/;Herba Cirsii Japonici;Folium Isatidis;Radix Angelicae sinensis;Cordyceps;/;Cistanche tubulosa;Fructus Choerospondiatis;Radix Astragali;Herba Capsellae;Ophiopogon japonicus;Radix Ranunculi Terti;Resi myrrhae;Cordyceps militaris cv;R…	3.91			243.062	69.5	0.1	NEG	[M-H]-	level1	4.10872e+06	4.03079e+06	4.1321e+06
Vicenin 3	563.1;353.1;383.1	C26H28O14	59914-91-9	MMDUKUSNQNWVET-MCIQUCDDSA-N			185958	Shikimates and Phenylpropanoids	Flavonoids	Flavones	HERB000838;HERB002989;HERB003169;HERB003888;HERB001249;HERB001355;HERB001779;HERB002000;HERB003238;HERB004518;HERB004520;HERB005455;HERB005939;HERB006563;HERB006926;HERB006982;HERB006990;HERB007003;HERB001239;HERB002052;HERB002563	Ailanthus altissima;Oryza sativa;Picrasma quassioides [Syn. Picrasma ailanthoides];Quassia amara;Cortex Lycii Radicis;Exocarpium Benincasae;Radix Glycyrrhizae;Glycyrrhiza glabra;Senecio sceleratus;/;Herba Artemisiae Annuae;Rhizoma Arisaematis;Isodon lophanthoides var. gerardiana;Arisaema heterophyllum;Glycyrrhiza inflata;Radix Glycyrrhizae Praeparata;Radix Glycyrrhizae Preparata;/;Erigeron brevis…	3.91			563.141	272.8	0.6	NEG	[M-H]-	level1	8.31694e+06	8.38559e+06	8.80779e+06
Lactate	89;43;59	C3H6O3	50-21-5	JVTAAEKCZFNVCJ-UHFFFAOYSA-N	C01432	HMDB0144295	612	Fatty acids	Fatty Acids and Conjugates	Hydroxy fatty acids	HERB001069;HERB004402;HERB004834;HERB006733;HERB000960;HERB002962;HERB003205;HERB003516;HERB003528;HERB003757;HERB002914;HERB004853	Radix et Rhizoma Rhei;pollen typhae;Folium Mori;Stigma Maydis;Vinegar;Flos Lonicerae;Typha latifolia;/;Aloe;Digitalis purpurea;/;Fructus Amomi	3.91			89.0244	49	0.2	NEG	[M-H]-	level1	5.9596e+07	5.67508e+07	5.98947e+07
Raffinose	89;59;71	C18H32O16	512-69-6	MUPFEKGTMRGPLJ-BQCSWRFHSA-N			10542	Carbohydrates	Saccharides	Polysaccharides	HERB001288;HERB002904;HERB003478;HERB000129;HERB000134;HERB000161;HERB000229;HERB000325;HERB000338;HERB000449;HERB000450;HERB000452;HERB000453;HERB000454;HERB000455;HERB000766;HERB000767;HERB001783;HERB001797;HERB002119;HERB002242;HERB002926;HERB003070;HERB004004;HERB004387;HERB004609;HERB005034;HERB005118;HERB005455;HERB006901;HERB006904;HERB006908;HERB006981	Gentiana rigescens;/;/;Fructus Crotonis;/;Semen Lablab Album;Baileya multiradiata;/;Herba Scutellariae barbatae;/;Lablab niger;/;Flos Dolichoris;/;/;Plantago asiatica;Herba Plantaginis;Rehmannia glutinosa [Syn. Rehmannia glutinosa f. huechingensis];Herba Dracocephali tangutici;Cortex erythrie;Semen Sesami Nigrum;Flos Trollii chinensis;Semen Cassiae;Resi myrrhae;Fructus Psoraleae Corylifoliae;Radi…	3.91			503.161	44.5	0.5	NEG	[M-H]-	level1	1.46941e+07	1.64742e+07	1.45449e+07
Tropolone	121;77;94	C7H6O2	533-75-5	MDYOLVRUBBJPFM-UHFFFAOYSA-N			10789	Shikimates and Phenylpropanoids			HERB002772;HERB004873	Nicandra physaloides;Juniperus taiwaniana	3.91			121.029	320.1	0.5	NEG	[M-H]-	level1	1.64972e+07	1.33172e+07	1.6531e+07
5,7-dihydroxy-2-(4-hydroxyphenyl)-3,6-dimethoxy-chromen-4-one	314;299;329.1	C17H14O7	22697-65-0	DDNPCXHBFYJXBJ-UHFFFAOYSA-N			5352032	Shikimates and Phenylpropanoids	Flavonoids	Flavonols			3.91			329.067	366.4	0.8	NEG	[M-H]-	level1	2.62217e+06	2.54878e+06	2.57712e+06
(2S)-2-(2,6-dihydroxyphenyl)-5,7-dihydroxy-chroman-4-one	125;161;287.1	C15H12O6	104125-36-2	TWELZOKMSAJRKP-ZDUSSCGKSA-N			157671	Shikimates and Phenylpropanoids	Flavonoids	Flavanones			3.91			287.056	331.8	0.2	NEG	[M-H]-	level1	5.73082e+06	5.55977e+06	5.97723e+06
Phloretic acid	165.1;59;121.1	C9H10O3	501-97-3	NMHMNPHRMNGLLB-UHFFFAOYSA-N	C01744	HMDB0002199	10394	Shikimates and Phenylpropanoids			HERB002494;HERB003990;HERB004342;HERB004372;HERB003930;HERB004401;HERB004822	Glycyrrhiza kansuensis;Polyscias murrayi;Galium verum;Malus pumila;Bulbophyllum odoratissimum [Syn. Stelis odoratissimum];Taraxacum mongolicum;/	3.91			165.056	276.7	0.3	NEG	[M-H]-	level1	1.88377e+07	1.95426e+07	1.9238e+07
(2R,3R)-2-(2,6-dihydroxyphenyl)-3,5,7-trihydroxy-chroman-4-one	125;177;303.1	C15H12O7	82854-32-8	NBQYBZYBTNQEQG-LSDHHAIUSA-N			157633	Shikimates and Phenylpropanoids	Flavonoids	Dihydroflavonols	HERB001285;HERB002052;HERB002563	Scutellaria amoena;Ramulus Euonymi;Radix Scutellariae	3.91			303.051	274.1	0.4	NEG	[M-H]-	level1	4.3373e+06	4.38403e+06	4.58966e+06
Terephthalic-Acid	121;165;59	C8H6O4	100-21-0	KKEYFWRCBNTPAC-UHFFFAOYSA-N	C06337	HMDB0002428	7489	Shikimates and Phenylpropanoids	Phenolic acids (C6-C1)	Simple phenolic acids	HERB006232	Bupleurum sibiricum	3.91			165.019	245.5	0	NEG	[M-H]-	level1	3.79059e+06	8.85286e+06	3.53122e+06
CyclicAMP/cAMP	134;167;123	C10H12N5O6P	60-92-4	IVOMOUWHDPKRLL-KQYNXXCUSA-N	C00575	HMDB0000058	6076	Carbohydrates	Nucleosides	Purine nucleos(t)ides	HERB001610;HERB002040;HERB001164	Herba Potentillae Discoloris;Fructus Choerospondiatis;Fructus Zizyphi Jujubae	3.91			328.045	216.4	0.2	NEG	[M-H]-	level1	7.34851e+06	5.20257e+06	1.95191e+06
Citric acid	111;85;67	C6H8O7	77-92-9	KRKNYBCHXYNGOX-UHFFFAOYSA-N	C00158	HMDB0000094	311	Fatty acids	Fatty Acids and Conjugates	Hydroxy fatty acids	HERB000134;HERB000162;HERB000244;HERB000249;HERB000259;HERB000309;HERB000960;HERB000973;HERB001069;HERB001101;HERB001171;HERB001754;HERB001765;HERB001781;HERB001806;HERB001901;HERB001915;HERB002040;HERB002191;HERB002250;HERB002405;HERB002407;HERB002941;HERB002966;HERB003039;HERB003055;HERB003205;HERB003232;HERB003250;HERB003528;HERB003641;HERB003741;HERB003837;HERB003840;HERB004004;HERB004021;HER…	/;Radix Stemoe;Imperata cylindrica var. major;Prunus mume;/;Rhizoma Atractylodis macrocephalae;Vinegar;Hippophae rhamnoides;Radix et Rhizoma Rhei;Folium Isatidis;/;/;Poria;Radix Glycyrrhizae uralensis;Radix Kansui;/;Fructus Lycii;Fructus Choerospondiatis;Folium Nelumbinis;Herba Fragariae;Rhizoma Polygoni cuspidati;Polygonum cuspidatum;Rhizoma Fagopyri Cymosi;Fructus Rosae laevigatae;Herba Cichori…	3.91			173.009	62.9	0.1	NEG	[M-H2O-H]-	level1	3.94771e+07	3.96746e+07	5.15927e+07
D-Aspartic acid	88;132;114	C4H7NO4	1783-96-6	CKLJMWTZIZZHCS-UWTATZPHSA-N	C00402	HMDB0006483	83887	Amino acids and Peptides	Small peptides	Aminoacids	HERB000309;HERB000330;HERB001164;HERB001193;HERB001952;HERB002856;HERB003616;HERB003618;HERB004191;HERB004472;HERB004938;HERB004950;HERB005392;HERB004837;HERB002189;HERB004488;HERB006048;HERB000331;HERB000992;HERB001395;HERB001901;HERB001985;HERB002044;HERB002045;HERB002534;HERB002690;HERB002804;HERB003165;HERB003441;HERB003979;HERB004446;HERB004692;HERB004909;HERB005015;HERB005147;HERB005183;HER…	Rhizoma Atractylodis macrocephalae;Rhizoma Pinelliae;Fructus Zizyphi Jujubae;Radix Salviae liguliobae;/;/;Herba Humuli Scandentis;Semen Phaseoli Radiati;Fructus Arctii lappae;Semen Euryales;Rhizoma Dioscoreae;Fructus Corni;Lignum Santaii Albi;Ramulus Mori;Semen Juglandis;Fagopyrum esculentum;/;Massa Fermentata Rhizpma Pinelliae;Ficus simplicissima;/;/;Rhizoma Dryopteris crassirhizomae;Plastrum Te…	3.91			132.03	40.4	0.4	NEG	[M-H]-	level1	7.14449e+07	6.96918e+07	6.64407e+07
Gluconic acid	195.1;75;129	C6H12O7	526-95-4	RGHNJXZEOKUKBD-SQOUGZDYSA-N	C00257	HMDB0000625	10690	Carbohydrates	Saccharides	Monosaccharides	HERB002191;HERB003153	Folium Nelumbinis;/	3.91			195.051	41.2	0.9	NEG	[M-H]-	level1	7.05541e+08	7.21938e+08	6.7158e+08
Fructose 6-phosphate	86.1;99;109	C6H13O9P	643-13-0	BGWGXPAPYGQALX-ARQDHWQXSA-N	C05345	HMDB0003971	440641	Carbohydrates	Saccharides	Monosaccharides			3.9			261.036	58.5	2.1	POS	[M+H]+	level1	5.39795e+06	5.76889e+06	5.98943e+06
Gnaphaliin	315.1;300.1;301.1	C17H14O6	33803-42-8	OWQLBLNRUZULFV-UHFFFAOYSA-N			9972910	Shikimates and Phenylpropanoids	Flavonoids	Flavonols	HERB006516	Helichrysum italicum	3.9			315.085	400.3	3.2	POS	[M+H]+	level1	1.98367e+06	1.81816e+06	1.90846e+06
Oroxin A	271.1;272.1;270.1	C21H20O10	31567-75-6	IPQKDIRUZHOIOM-IAAKTDFRSA-N			5320313	Shikimates and Phenylpropanoids	Flavonoids	Flavones	HERB002534;HERB004029;HERB004209;HERB002052;HERB002563;HERB003288	Rhizoma Polygoti;Semen Oroxyli;Bos taurus domesticus, Bubalus bubalis;Ramulus Euonymi;Radix Scutellariae;radix tripterygii wilfordii	3.9			433.112	321.4	2.9	POS	[M+H]+	level1	5.24308e+06	5.1775e+06	5.25551e+06
3,5-dihydroxy-2-(4-hydroxyphenyl)-7-[(2S,3R,4S,5S,6R)-3,4,5-trihydroxy-6-(hydroxymethyl)tetrahydropyran-2-yl]oxy-chromen-4-one	287.1;288.1;289.1	C21H20O11	16290-07-6	YPWHZCPMOQGCDQ-HMGRVEAOSA-N			10095180	Shikimates and Phenylpropanoids	Flavonoids	Flavonols	HERB000432;HERB000614;HERB002643;HERB003261;HERB005990;HERB006875;HERB002040;HERB002700;HERB004068;HERB005471;HERB005519;HERB006387;HERB006632;HERB004822;HERB005826	Semen Ricini;Cacumen et Folium Biotae;Polygonum chinense;Bletilla formosana;Opuntia dillenii;Crocus sativus;Fructus Choerospondiatis;/;Herba Equiseti Hiemalis;/;Semen Lepiddi seu Descurainiae;Flos Daturae;/;/;Stigma Croci	3.9			449.106	308.2	3	POS	[M+H]+	level1	4.58859e+07	4.56773e+07	4.5674e+07
2-(2-Butoxyethoxy)ethanol	163;163.1;45	C8H18O3	112-34-5	OAYXUHPQHDHDDZ-UHFFFAOYSA-N		HMDB0244918	8177	Fatty acids			HERB004407;HERB000777;HERB005767;HERB004021	Fructus Syzygii;Lignum Aquilariae Resitum;Radix Linderae;Fructus Chaenomelis	3.9			163.132	303.8	3.3	POS	[M+H]+	level1	6.17817e+06	6.1861e+06	6.31006e+06
(1S,3R,4R,5R)-1,3,4-trihydroxy-5-[(E)-3-(3-hydroxy-4-methoxy-phenyl)prop-2-enoyl]oxy-cyclohexanecarboxylic acid	177.1;145;178.1	C17H20O9		ZHBZPCLRULAFBL-KJJWLSQTSA-N			45783073	Shikimates and Phenylpropanoids	Phenylpropanoids (C6-C3)	Cinnamic acids and derivatives	HERB000244	Imperata cylindrica var. major	3.9			369.117	263.7	3	POS	[M+H]+	level1	6.01589e+07	6.20305e+07	6.10916e+07
4-Aminobenzoic acid	138.1;81.1;121.1	C7H7NO2	150-13-0	ALYNCZNDIQEVRV-UHFFFAOYSA-N	C00568	HMDB0001392	978	Shikimates and Phenylpropanoids	Phenolic acids (C6-C1)	Simple phenolic acids	HERB002726;HERB002727	Gallus gallus domesticus;Gallus gallus domesticus	3.9			138.055	206.9	2.5	POS	[M+H]+	level1	2.71251e+06	2.90806e+06	2.86959e+06
Tyrosine	136.1;165.1;123	C9H11NO3	60-18-4	OUYCCCASQSFEME-QMMMGPOBSA-N	C00082	HMDB0000158	6057	Amino acids and Peptides	Small peptides	Aminoacids	HERB000162;HERB000330;HERB000992;HERB001175;HERB002189;HERB003441;HERB004692;HERB005015;HERB006820;HERB007208;HERB000309;HERB001193;HERB001952;HERB004191;HERB004938;HERB005392;HERB005485;HERB005706	Radix Stemoe;Rhizoma Pinelliae;Ficus simplicissima;Semen Sojae Praeparata;Semen Juglandis;Cornu Saigae Tataricae;Herba Cistanches;Ageratum conyzoides;Sclerotium Poriae Cocos;/;Rhizoma Atractylodis macrocephalae;Radix Salviae liguliobae;/;Fructus Arctii lappae;Rhizoma Dioscoreae;Lignum Santaii Albi;Concretio Silicea Bambusae;Scolopendra subspinipes mutilans	3.9			182.081	68.4	2.7	POS	[M+H]+	level1	2.79025e+07	3.43021e+07	3.38898e+07
Pyrrolidine	72.1;55.1;71.1	C4H9N	123-75-1	RWRDLPDLKQPQOW-UHFFFAOYSA-N		HMDB0031641	31268	Alkaloids	Lysine alkaloids		HERB000632;HERB002183;HERB002380	Camellia sinensis [Syn. Thea sinensis];Daucus carota;Daucus carota var. sativa	3.9			72.0805	44.3	3.5	POS	[M+H]+	level1	4.56219e+07	4.65385e+07	4.53102e+07
Betaine	118.1;71.1;117.1	C5H11NO2	107-43-7	KWIUHFFTVRNATP-UHFFFAOYSA-N	C00719	HMDB0000043	247	Amino acids and Peptides	Small peptides	Aminoacids	HERB001014;HERB001448;HERB001915;HERB002040;HERB002110;HERB002560;HERB003851;HERB003955;HERB004692;HERB004785;HERB005429;HERB005554;HERB005666;HERB005758;HERB000570;HERB000877;HERB000949;HERB001249;HERB001357;HERB001428;HERB001626;HERB001911;HERB001938;HERB002475;HERB002893;HERB003053;HERB003444;HERB003648;HERB003715;HERB003716;HERB004218;HERB004822;HERB004909;HERB005162;HERB006076;HERB006149;HER…	Adhatoda vasica;Herba Clinopodii;Fructus Lycii;Fructus Choerospondiatis;Digenea simplex;Radix Astragali;Flos Mume;Gossypium herbaceum;Herba Cistanches;/;Beta vulgaris;Evolvulus alsinoides;Amaranthus caudatus;/;/;Rhizoma Dioscoreae Nipponicae;Bulbus Allii Fistulosi;Cortex Lycii Radicis;/;Dens Draconis Preparata;Radix Stephaniae Tetrandrae;/;Flos Eriocauli;Radix Achyranthis bidentatae;/;folium citr…	3.9			118.086	44.3	3.6	POS	[M+H]+	level1	1.59464e+08	1.77359e+08	1.74901e+08
Diglycine	114;113;88	C4H8N2O3	556-50-3	YMAWOPBAYDPSLA-UHFFFAOYSA-N	C02037	HMDB0011733	11163	Amino acids and Peptides	Small peptides	Dipeptides			3.9			131.046	39.2	0.4	NEG	[M-H]-	level1	1.58567e+08	1.59047e+08	1.61391e+08
Isomaltose	89;59;71	C12H22O11	499-40-1	DLRVVLDZNNYCBX-RTPHMHGBSA-N	C00252	HMDB0002923	439193	Carbohydrates	Saccharides	Disaccharides	HERB005160;HERB006875;HERB005509;HERB001171;HERB001409;HERB006598	Menyanthes trifoliata;Crocus sativus;Herba Acalyphae;/;Cortex Eucommiae;Murraya koenigii	3.9			341.109	43.1	1	NEG	[M-H]-	level1	2.14245e+08	2.08035e+08	2.18277e+08
Isocaproic acid	115.1;71;114.1	C6H12O2	646-07-1	FGKJLKRYENPLQH-UHFFFAOYSA-N	C21399	HMDB0000689	12587	Fatty acids	Fatty Acids and Conjugates	Branched fatty acids			3.9			115.076	362.5	0.5	NEG	[M-H]-	level1	2.88251e+07	2.44944e+07	2.98533e+07
Gentisic acid	109;153;108	C7H6O4	490-79-9	WXTMDXOMEHJXQO-UHFFFAOYSA-N	C00628	HMDB0000152	3469	Shikimates and Phenylpropanoids	Phenolic acids (C6-C1)	Simple phenolic acids	HERB001407;HERB004462;HERB005134;HERB006038;HERB000237;HERB000767;HERB001981;HERB002540;HERB002970;HERB003526;HERB005228;HERB006784;HERB001019;HERB001248;HERB002544;HERB002629;HERB003017;HERB003054;HERB003243;HERB003324;HERB003326;HERB004423;HERB005256;HERB006867	Lamiophlomis rotata [Syn. Phlomis rotata ];Senecio scandens [Syn. Senecio chinensis];Ganoderma applanatum;Dracocephalum moldavicum;Radix Ampelopsis;Herba Plantaginis;/;Rhizoma Coptidis;/;Rhizoma Phragmitis;Folium Llicis Chinensis;/;Plantago major;Hypericum degenii;Gentiana lutea;Foeniculum vulgare;Eucalyptus grandis;Helianthus tuberosus;Raphanus sativus;Citrus limonia;Citrus limonia;Vitis vinifer…	3.9			153.019	206.2	0.3	NEG	[M-H]-	level1	1.16368e+07	1.12566e+07	1.13217e+07
Aspartate	88;132;114	C4H7NO4	617-45-8	CKLJMWTZIZZHCS-UHFFFAOYSA-N	C16433	HMDB0062186	424	Amino acids and Peptides	Small peptides	Aminoacids	HERB000309;HERB000330;HERB001164;HERB001193;HERB001952;HERB002856;HERB003616;HERB003618;HERB004191;HERB004472;HERB004938;HERB004950;HERB005392;HERB004837;HERB002189;HERB004488;HERB006048;HERB000331;HERB000992;HERB001395;HERB001901;HERB001985;HERB002044;HERB002045;HERB002534;HERB002690;HERB002804;HERB003165;HERB003441;HERB003979;HERB004446;HERB004692;HERB004909;HERB005015;HERB005147;HERB005183;HER…	Rhizoma Atractylodis macrocephalae;Rhizoma Pinelliae;Fructus Zizyphi Jujubae;Radix Salviae liguliobae;/;/;Herba Humuli Scandentis;Semen Phaseoli Radiati;Fructus Arctii lappae;Semen Euryales;Rhizoma Dioscoreae;Fructus Corni;Lignum Santaii Albi;Ramulus Mori;Semen Juglandis;Fagopyrum esculentum;/;Massa Fermentata Rhizpma Pinelliae;Ficus simplicissima;/;/;Rhizoma Dryopteris crassirhizomae;Plastrum Te…	3.9			132.03	40.4	0.4	NEG	[M-H]-	level1	7.14449e+07	6.96918e+07	6.64407e+07
(Z)-9,10,11-trihydroxyoctadec-12-enoic acid	329.2;171.1;201.1	C18H34O5		JHGVFGJXFVIYSM-XFXZXTDPSA-N			75536014	Fatty acids	Octadecanoids	Other Octadecanoids	HERB003953		3.9			329.233	413.5	0	NEG	[M-H]-	level1	9.65514e+06	9.97694e+06	1.84191e+07
Ginsenoside F1	71;101;475.4	C36H62O9	53963-43-2	XNGXWSFSJIQMNC-FIYORUNESA-N	C20780		9809542	Terpenoids	Triterpenoids	Dammarane and Protostane triterpenoids	HERB004004;HERB004609;HERB004616;HERB004783	Resi myrrhae;Radix Ginseng;Folium Ginseng;Radix Notoginseng	3.9			637.432	397.9	0.3	NEG	[M-H]-	level1	5.85591e+06	7.8615e+06	6.10602e+06
[(5R)-5-hydroxy-1,1-dimethyl-4-oxo-5-[(2S,3S,9R,13R,14S,16R)-2,3,16-trihydroxy-4,4,9,13,14-pentamethyl-11-oxo-1,2,3,7,8,10,12,15,16,17-decahydrocyclopenta[a]phenanthren-17-yl]hexyl] acetate	59;543.3;73	C32H50O8		LKYNAQSYQLFTCM-KGCOOEROSA-N			45783225	Terpenoids	Triterpenoids	Cucurbitane triterpenoids	HERB000681;HERB001169;HERB003580;HERB004341	Hemsleya dolichocarpa;Hemsleya macrosperma;Hemsleya amabilis;Hemsleya pengxianensis	3.9			543.331	383.7	2.7	NEG	[M-H2O-H]-	level1	1.82752e+06	839696	957082
(2Z)-6-hydroxy-2-[(4-hydroxy-3-methoxy-phenyl)methylene]benzofuran-3-one	268;283.1;269	C16H12O5	32396-80-8	HPSPCMSCDNHZJM-CHHVJCJISA-N			16376440	Shikimates and Phenylpropanoids	Flavonoids	Aurones	HERB006017	Dipteryx odorata	3.9			283.061	359.9	0.3	NEG	[M-H]-	level1	9.75799e+06	9.69675e+06	9.86843e+06
Ferulate	134;178;193.1	C10H10O4	537-98-4	KSEBMYQBYZTDHS-HWKANZROSA-N	C01494	HMDB0000954	445858	Shikimates and Phenylpropanoids	Phenylpropanoids (C6-C3)	Cinnamic acids and derivatives	HERB005564;HERB006586;HERB007240;HERB000330;HERB000868;HERB001210;HERB001754;HERB002309;HERB002483;HERB002560;HERB004350;HERB006280;HERB003436;HERB000208;HERB000221;HERB000305;HERB000403;HERB000508;HERB000553;HERB000580;HERB000767;HERB000849;HERB000872;HERB001360;HERB001394;HERB001409;HERB001821;HERB001876;HERB001981;HERB002276;HERB002369;HERB002370;HERB002540;HERB002713;HERB002896;HERB002941;HER…	Rhizoma Smilacis Glabrae;Herba Artemisiae Scopariae;Echinacea purpurea;Rhizoma Pinelliae;Fructus Meliae Toosendan;Radix Angelicae sinensis;/;/;Phellodendron amurense;Radix Astragali;Folium Eriobotryae;Radix Scrophulariae;Polyalthia nemoralis;Herba Hedyotis Diffusae;Herba Patriniae;Radix Angelicae Dahuricae;Radix Glehniae;herba Menthae;/;Fructus Xanthii sibirici;Herba Plantaginis;Bulbus Fritillari…	3.9			193.051	291.4	0.4	NEG	[M-H]-	level1	2.64294e+07	2.63784e+07	2.5916e+07
(9S,10S)-3,4,5,14,15,16-hexamethoxy-9,10-dimethyl-tricyclo[10.4.0.02,7]hexadeca-1(16),2,4,6,12,14-hexaen-9-ol	384.2;415.2;346.1	C24H32O7	7432-28-2	YEFOAORQXAOVJQ-RZFZLAGVSA-N			3001664	Shikimates and Phenylpropanoids	Lignans	Dibenzocyclooctadienes lignans	HERB005762;HERB000408;HERB002376;HERB002465;HERB004693;HERB005637;HERB005809	Schisandra chinensis;Fructus Schiandrae;/;Schisandra sphenanthera;Semen Myristicae;Semen Vaccariae;Radix Codonopsis pilosulae	3.89			415.21	379.4	4	POS	[M-H2O+H]+	level1	3.31758e+06	3.47593e+06	3.36436e+06
Isorhamnetin-3-O-glucoside	317.1;318.1;120.1	C22H22O12	5041-82-7	CQLRUIIRRZYHHS-LFXZADKFSA-N		HMDB0302682	5318645	Shikimates and Phenylpropanoids	Flavonoids	Flavonols	HERB002051;HERB005432;HERB001084;HERB002370;HERB003031;HERB004865;HERB004950;HERB005132;HERB006586;HERB006587;HERB006718;HERB005775;HERB004849;HERB000523;HERB002969;HERB004350;HERB005421;HERB006875;HERB006971	Caragana jubata;Philydrum lanuginosum;Dahlia pinnata [Syn. Dahlia variabilis];Herba Visci;Flos Chrysanthemi;Elaeagnus angustifolia;Fructus Corni;/;Herba Artemisiae Scopariae;Artemisia capillaris;Radix Curcumae;Fructus Evodiae;fructus hippophae;Descurainia sophia;Calendula officinalis;Folium Eriobotryae;Garcinia morella;Crocus sativus;Sorbaria sorbifolia	3.89			479.117	306.9	2.7	POS	[M+H]+	level1	3.46715e+06	3.68495e+06	3.57163e+06
Cacticin	317.1;318.1;120.1	C22H22O12		CQLRUIIRRZYHHS-UHFFFAOYSA-N			13245586	Shikimates and Phenylpropanoids	Flavonoids	Flavonols	HERB002051;HERB005432;HERB001084;HERB002370;HERB003031;HERB004865;HERB004950;HERB005132;HERB006586;HERB006587;HERB006718;HERB005775;HERB004849;HERB000523;HERB002969;HERB004350;HERB005421;HERB006875;HERB006971	Caragana jubata;Philydrum lanuginosum;Dahlia pinnata [Syn. Dahlia variabilis];Herba Visci;Flos Chrysanthemi;Elaeagnus angustifolia;Fructus Corni;/;Herba Artemisiae Scopariae;Artemisia capillaris;Radix Curcumae;Fructus Evodiae;fructus hippophae;Descurainia sophia;Calendula officinalis;Folium Eriobotryae;Garcinia morella;Crocus sativus;Sorbaria sorbifolia	3.89			479.117	306.9	2.7	POS	[M+H]+	level1	3.46715e+06	3.68495e+06	3.57163e+06
1-phenylbutane-1,3-dione	105;163.1;106	C10H10O2	93-91-4	CVBUKMMMRLOKQR-UHFFFAOYSA-N			7166	Shikimates and Phenylpropanoids			HERB002052;HERB002563;HERB005762;HERB000409;HERB004029	Ramulus Euonymi;Radix Scutellariae;Schisandra chinensis;/;Semen Oroxyli	3.89			163.075	455.4	3.7	POS	[M+H]+	level1	1.21583e+08	1.13378e+08	1.07927e+08
5'-Methylthioadenosine	136.1;298.1;61	C11H15N5O3S	2457-80-9	WUUGFSXJNOTRMR-IOSLPCCCSA-N	C00170	HMDB0001173	439176	Carbohydrates	Nucleosides	Purine nucleos(t)ides			3.89			298.096	240.6	2.4	POS	[M+H]+	level1	6.57233e+06	6.54203e+06	6.57924e+06
4-O-p-Coumaroylquinic acid	147;177.1;148	C16H18O8	53539-37-0	XWRHBGVVCOSNKO-OTCYKTEZSA-N	C10441		5281766	Shikimates and Phenylpropanoids	Phenylpropanoids (C6-C3)	Cinnamic acids and derivatives			3.89			339.107	240.6	1.9	POS	[M+H]+	level1	1.87384e+06	1.9227e+06	1.98584e+06
2-Piperidone	81.1;99.1;100.1	C5H9NO	675-20-7	XUWHAWMETYGRKB-UHFFFAOYSA-N		HMDB0011749	12665	Alkaloids	Lysine alkaloids	Piperidine alkaloids			3.89			100.075	115.4	3.1	POS	[M+H]+	level1	4.71147e+06	5.07468e+06	4.94969e+06
D-(+)-Cellobiose	85;127;145	C12H22O11	528-50-7	GUBGYTABKSRVRQ-UHFFFAOYSA-N		HMDB0246552	294	Carbohydrates	Saccharides	Disaccharides	HERB004488;HERB004004;HERB004609;HERB002135;HERB004343;HERB000745;HERB000960;HERB001711;HERB001947;HERB002859;HERB002918;HERB004446;HERB005390;HERB006280;HERB006546;HERB000802;HERB000939;HERB002714;HERB003361;HERB004209;HERB004543;HERB005442;HERB007028;HERB007029;HERB007099	Fagopyrum esculentum;Resi myrrhae;Radix Ginseng;Apium graveolens;Melilotus suaveolens;Fructus Hordei germinatus Preparata;Vinegar;Apis cerana;Fructus Setariae Germinatus;Fructus Hordei germinatus Preparata;Macrothelypteris oligophlebia;Radix Rubiae;Radix Pseudostellariae;Radix Scrophulariae;Saccharum granorum;/;Corium Erinacei Seu Hemiechianus;Caulis Millettiae;Fructus Forsythiae;Bos taurus domes…	3.89			325.112	47.2	2.1	POS	[M-H2O+H]+	level1	4.22609e+07	2.51477e+07	4.83924e+07
Maltose	365.1;203.1;185	C12H22O11	69-79-4	GUBGYTABKSRVRQ-DKBJLJRDSA-N	C00208	HMDB0000163	10991489	Carbohydrates	Saccharides	Disaccharides	HERB004488;HERB004004;HERB004609;HERB002135;HERB004343;HERB000745;HERB000960;HERB001711;HERB001947;HERB002859;HERB002918;HERB004446;HERB005390;HERB006280;HERB006546;HERB000802;HERB000939;HERB002714;HERB003361;HERB004209;HERB004543;HERB005442;HERB007028;HERB007029;HERB007099	Fagopyrum esculentum;Resi myrrhae;Radix Ginseng;Apium graveolens;Melilotus suaveolens;Fructus Hordei germinatus Preparata;Vinegar;Apis cerana;Fructus Setariae Germinatus;Fructus Hordei germinatus Preparata;Macrothelypteris oligophlebia;Radix Rubiae;Radix Pseudostellariae;Radix Scrophulariae;Saccharum granorum;/;Corium Erinacei Seu Hemiechianus;Caulis Millettiae;Fructus Forsythiae;Bos taurus domes…	3.89			365.104	42.4	2.8	POS	[M+Na]+	level1	5.69418e+07	5.9922e+07	5.69063e+07
Melibiose	365.1;203.1;185	C12H22O11	60033-03-6	DLRVVLDZNNYCBX-CQHUIXDMSA-N	C05402	HMDB0000048	6602503	Carbohydrates	Saccharides	Disaccharides	HERB005160;HERB006875;HERB005509;HERB001171;HERB001409;HERB006598	Menyanthes trifoliata;Crocus sativus;Herba Acalyphae;/;Cortex Eucommiae;Murraya koenigii	3.89			365.104	42.4	2.8	POS	[M+Na]+	level1	5.69418e+07	5.9922e+07	5.69063e+07
Glucosamine	162.1;84;72	C6H13NO5	3416-24-8	MSWZFWKMSRAUBD-IVMDWMLBSA-N	C00329	HMDB0001514	439213	Carbohydrates	Aminosugars and aminoglycosides	Aminosugars	HERB000178;HERB001783;HERB002111;HERB002112;HERB003536;HERB004205;HERB006470;HERB007238;HERB002133;HERB006499;HERB002655;HERB003444	Phaseolus vulgaris;Rehmannia glutinosa [Syn. Rehmannia glutinosa f. huechingensis];Holothuria leucospilota;Stichopus japonicus;Cervus nippon , Cervus elaphus;Bos taurus domesticus, Bubalus bubalis;Chrysanthemum indicum;Ganoderma japonicum [Syn. Ganoderma sinense];Silene jenisseensis;Colocasia antiquorum;Herba Capsellae;Ganoderma Lucidum seu Japonicum	3.89			180.086	40.2	2.8	POS	[M+H]+	level1	1.97707e+07	1.76289e+07	1.70646e+07
Schaftoside	563.1;353.1;383.1	C26H28O14	51938-32-0	MMDUKUSNQNWVET-WMRYYKKOSA-N			182689	Shikimates and Phenylpropanoids	Flavonoids	Flavones	HERB000838;HERB002989;HERB003169;HERB003888;HERB001249;HERB001355;HERB001779;HERB002000;HERB003238;HERB004518;HERB004520;HERB005455;HERB005939;HERB006563;HERB006926;HERB006982;HERB006990;HERB007003;HERB001239;HERB002052;HERB002563	Ailanthus altissima;Oryza sativa;Picrasma quassioides [Syn. Picrasma ailanthoides];Quassia amara;Cortex Lycii Radicis;Exocarpium Benincasae;Radix Glycyrrhizae;Glycyrrhiza glabra;Senecio sceleratus;/;Herba Artemisiae Annuae;Rhizoma Arisaematis;Isodon lophanthoides var. gerardiana;Arisaema heterophyllum;Glycyrrhiza inflata;Radix Glycyrrhizae Praeparata;Radix Glycyrrhizae Preparata;/;Erigeron brevis…	3.89			563.141	272.8	0.6	NEG	[M-H]-	level1	8.31694e+06	8.38559e+06	8.80779e+06
Isoschaftoside	563.1;353.1;383.1	C26H28O14	52012-29-0	OVMFOVNOXASTPA-VYUBKLCTSA-N			3084995	Shikimates and Phenylpropanoids	Flavonoids	Flavones	HERB002376;HERB006321;HERB001249;HERB001355;HERB001779;HERB002000;HERB002052;HERB002563;HERB004518;HERB004520;HERB005030;HERB005455;HERB005939;HERB006563;HERB006926;HERB006982;HERB006990;HERB007003	/;Linum usitatissimum;Cortex Lycii Radicis;Exocarpium Benincasae;Radix Glycyrrhizae;Glycyrrhiza glabra;Ramulus Euonymi;Radix Scutellariae;/;Herba Artemisiae Annuae;Rhizoma Acori Talarinowii;Rhizoma Arisaematis;Isodon lophanthoides var. gerardiana;Arisaema heterophyllum;Glycyrrhiza inflata;Radix Glycyrrhizae Praeparata;Radix Glycyrrhizae Preparata;/	3.89			563.141	272.8	0.6	NEG	[M-H]-	level1	8.31694e+06	8.38559e+06	8.80779e+06
3,4-Dicaffeoylquinic acid	173;353.1;179	C25H24O12	14534-61-3	UFCLZKMFXSILNL-PSEXTPKNSA-N	C10468		5281780	Shikimates and Phenylpropanoids	Phenylpropanoids (C6-C3)	Cinnamic acids and derivatives	HERB002962;HERB003039;HERB005483;HERB000884;HERB000242;HERB000580;HERB001305;HERB002713;HERB003137;HERB000387;HERB000559;HERB000909;HERB001000;HERB001901;HERB003454;HERB004746;HERB005485;HERB006085;HERB007046;HERB000066;HERB003031	Flos Lonicerae;Herba Cichorii;Eupatorium rebaudianum;Herba andrographitis;Rhizoma Imperatae;Fructus Xanthii sibirici;Caulis Erycibes;herba centellae;/;/;Cynara scolymus;Cynara cardunculus;Coffea robusta;/;Laggera alata;Achillea alexandri-regis;Concretio Silicea Bambusae;Coffea arabica;Fructus Gardeniae;Folium Artemisiae Argyi;Flos Chrysanthemi	3.89			515.12	302.5	0.1	NEG	[M-H]-	level1	1.12389e+07	1.09564e+07	8.37289e+06
2,3-Dihydroxybenzoic acid	109;153;108	C7H6O4	303-38-8	GLDQAMYCGOIJDV-UHFFFAOYSA-N	C00196	HMDB0000397	19	Shikimates and Phenylpropanoids	Phenolic acids (C6-C1)	Simple phenolic acids	HERB004822;HERB006811;HERB000213;HERB003951	/;Flos Rosae chinensis;Rhododendron mucronatum;Aglaia odorata	3.89			153.019	206.2	0.3	NEG	[M-H]-	level1	1.16368e+07	1.12566e+07	1.13217e+07
3-Hydroxybutyric acid	85;85;57	C4H8O3	300-85-6	WHBMMWSBFZVSSR-UHFFFAOYSA-N	C01089	HMDB0000357	441	Fatty acids	Fatty Acids and Conjugates	Hydroxy fatty acids	HERB005977	Herba Agrimoniae	3.89			85.0295	67.9	0.5	NEG	[M-H2O-H]-	level1	1.66877e+07	1.74342e+07	1.67979e+07
Isocitric acid	111;85;67	C6H8O7	320-77-4	ODBLHEXUDAPZAU-UHFFFAOYSA-N	C00311	HMDB0000193	1198	Fatty acids	Fatty Acids and Conjugates	Dicarboxylic acids	HERB004609;HERB004004;HERB006233	Radix Ginseng;Resi myrrhae;Cimicifuga dahurica	3.89			173.009	62.9	0.1	NEG	[M-H2O-H]-	level1	3.94771e+07	3.96746e+07	5.15927e+07
1,9b-dihydroxy-6,6,9a-trimethyl-1,5,5a,7,8,9-hexahydrobenzo[e]isobenzofuran-3-one	73;193.1;221.2	C15H22O4		XLGNZQXMDVSKOV-UHFFFAOYSA-N			45783128	Terpenoids	Sesquiterpenoids	Drimane sesquiterpenoids			3.89			265.144	394.9	0.2	NEG	[M-H]-	level1	8.3688e+06	6.00019e+06	5.95655e+06
4-Hydroxycinnamic acid	119.1;120.1;163	C9H8O3	7400-08-0	NGSWKAQJJWESNS-ZZXKWVIFSA-N	C00811	HMDB0002035	637542	Shikimates and Phenylpropanoids	Phenylpropanoids (C6-C3)	Cinnamic acids and derivatives	HERB002941;HERB001410;HERB004948;HERB003743;HERB006269;HERB000208;HERB000244;HERB001076;HERB001249;HERB002022;HERB002377;HERB003623;HERB005287;HERB006335;HERB004462;HERB004832;HERB001719;HERB002094;HERB004479;HERB007222;HERB000588;HERB004386;HERB006122;HERB006344;HERB004993;HERB001355;HERB001779;HERB006618;HERB001915;HERB000330;HERB000842;HERB001409;HERB002560;HERB005085;HERB005412;HERB006718;HER…	Rhizoma Fagopyri Cymosi;/;/;Mangifera indica;Flos Inulae;Herba Hedyotis Diffusae;Imperata cylindrica var. major;Herba Cirsii Japonici;Cortex Lycii Radicis;Rhizoma Curcumae;Tadehagi triquetrum;herba meconpsis integrifoliae;Styrax;Herba Commelie;Senecio scandens [Syn. Senecio chinensis];Fructus Mori;Herba Speranskiae tuberculatae;Spora Lygodii;Radix et Rhizoma Notopterygii;Campsis grandiflora;/;Mic…	3.89			163.04	292.9	0.6	NEG	[M-H]-	level1	2.66888e+07	2.73058e+07	2.72347e+07
(2R,3S,4S,5R,6R)-2-[[(2S,3R,4R)-3,4-dihydroxy-4-(hydroxymethyl)tetrahydrofuran-2-yl]oxymethyl]-6-(2-phenylethoxy)tetrahydropyran-3,4,5-triol	89;59;71	C19H28O10		GZSQKOFXMZDKPV-DERWZFJFSA-N			56776299	Shikimates and Phenylpropanoids	Phenylethanoids (C6-C2)	Phenylethanoids	HERB005074;HERB007070	Punica granatum;Tinospora sinensis	3.89			415.161	271.2	0.3	NEG	[M-H]-	level1	4.91241e+06	4.8414e+06	6.44059e+06
Vanillic acid	152;108;167	C8H8O4	121-34-6	WKOLLVMJNQIZCI-UHFFFAOYSA-N	C06672	HMDB0000484	8468	Shikimates and Phenylpropanoids	Phenolic acids (C6-C1)	Cinnamic acids and derivatives	HERB005468;HERB006860;HERB002052;HERB000094;HERB000702;HERB001164;HERB004021;HERB005409;HERB002850;HERB002054;HERB007240;HERB000090;HERB000139;HERB000143;HERB000162;HERB000198;HERB000242;HERB000246;HERB000253;HERB000323;HERB000330;HERB000338;HERB000403;HERB000584;HERB000594;HERB000767;HERB000800;HERB000850;HERB000881;HERB000887;HERB000949;HERB001117;HERB001211;HERB001244;HERB001409;HERB001622;HER…	Pleurospermum lindleyanum;Polysaccharidum Versicolor;Ramulus Euonymi;Uvaria chamae;Rhizoma Acori graminei;Fructus Zizyphi Jujubae;Fructus Chaenomelis;Rhodomyrtus tomentosa;Dalbergia odorifera;Dysosma versipellis [Syn. Podophyllum versipelle ];Echinacea purpurea;Benzoinum;/;/;Radix Stemoe;Plumbago zeylanica;Rhizoma Imperatae;/;Aquilaria sinensis;Radix Isatidis seu Baphicacanthi;Rhizoma Pinelliae;H…	3.89			167.035	251.7	0.3	NEG	[M-H]-	level1	1.86267e+06	1.3044e+07	1.32084e+07
2-[(2R,3S)-2-(3,4-dihydroxyphenyl)-3,5-dihydroxy-chroman-7-yl]oxytetrahydropyran-3,4,5-triol	391.1;421.1;361.1	C20H22O10		UQKKDJWFQBNZBJ-PTVYBAHFSA-N			23757173	Shikimates and Phenylpropanoids	Flavonoids	Flavan-3-ols	HERB003897	Ulmus americana	3.89			421.114	230.2	0.1	NEG	[M-H]-	level1	2.16147e+06	1.94464e+06	2.17809e+06
2-Isopropylmalic acid	115;175.1;113.1	C7H12O5	73142-75-3	BITYXLXUCSKTJS-UHFFFAOYSA-N	C02504	HMDB0000402	77	Fatty acids	Fatty Acids and Conjugates	Dicarboxylic acids			3.89			175.061	219.7	0.1	NEG	[M-H]-	level1	2.18167e+07	2.22464e+07	2.21395e+07
2-Hydroxycinnamic acid	108;119.1;163	C9H8O3	583-17-5	PMOWTIHVNWZYFI-AATRIKPKSA-N	C01772	HMDB0002641	637540	Shikimates and Phenylpropanoids	Phenylpropanoids (C6-C3)	Cinnamic acids and derivatives	HERB002062;HERB004783;HERB006269;HERB002168;HERB002629;HERB003324;HERB003485;HERB004178;HERB004181;HERB004330;HERB004343;HERB004344;HERB006377;HERB000884;HERB000992;HERB001244;HERB001638;HERB001679;HERB002515;HERB002531;HERB003369;HERB003808;HERB004025;HERB004093;HERB004303;HERB005443;HERB006070	Ramulus Cinmomi;Radix Notoginseng;Flos Inulae;/;Foeniculum vulgare;Citrus limonia;/;Citrus limon;Citrus limon;Herba Eupatorii;Melilotus suaveolens;Melilotus suaveolens;Allium cepa;Herba andrographitis;Ficus simplicissima;Herba Hyperici Japonici;Eupatorium odoratum;/;Artemisia annua;Impatiens siculifer;Stamen Nelumbinis;Verbascum thapsus;/;/;Picea abies;Hydrocotyle sibthorpioides;Asparagus officin…	3.89			163.04	216.4	0.7	NEG	[M-H]-	level1	4.64775e+07	4.25733e+07	4.61591e+07
2-O-β-D-Glucopyranosyl-L-ascorbic acid	337.1;277.1;174	C12H18O11	562043-82-7	MLSJBGYKDYSOAE-UHFFFAOYSA-N		HMDB0253873	54725703	Carbohydrates	Saccharides	Monosaccharides	HERB001915	Fructus Lycii	3.89			337.078	61.2	0.2	NEG	[M-H]-	level1	7.69482e+06	7.00787e+06	7.67561e+06
Phloroglucinol	127;109;43	C6H6O3	108-73-6	QCDYQQDYXPDABM-UHFFFAOYSA-N	C02183	HMDB0013675	359	Polyketides	Phloroglucinols	Oligomeric phloroglucinols (phlorotannins)	HERB002714;HERB000019;HERB002223;HERB003626;HERB004372;HERB006377;HERB006822	Caulis Millettiae;Acacia arabica;Ecklonia kurome;Mallotus philippinensis;Malus pumila;Allium cepa;Alpinia blepharocalyx	3.88			127.039	110.2	2.6	POS	[M+H]+	level1	3.0996e+07	2.54509e+07	4.46314e+07
Isoformononetin	269.1;254.1;213.1	C16H12O4	486-63-5	LNIQZRIHAMVRJA-UHFFFAOYSA-N	C12125	HMDB0033994	3764	Shikimates and Phenylpropanoids	Isoflavonoids	Isoflavones	HERB001779;HERB001876	Radix Glycyrrhizae;flos puerariae lobatae	3.88			269.08	378.2	3.2	POS	[M+H]+	level1	4.01694e+07	4.10472e+07	4.26489e+07
5,6,7-trihydroxy-2-(4-methoxyphenyl)chromen-4-one	301.1;286;269	C16H12O6	6563-66-2	XVMMEYCPXZYLAI-UHFFFAOYSA-N			11174076	Shikimates and Phenylpropanoids	Flavonoids	Flavones			3.88			301.07	360.5	3.3	POS	[M+H]+	level1	3.2516e+06	3.33202e+06	3.27732e+06
Kaempferol 3-O-gentiobioside	287.1;288.1;85	C27H30O16	22149-35-5	BITPRCODIALMOV-DEFKTLOSSA-N		HMDB0303606	9960512	Shikimates and Phenylpropanoids	Flavonoids	Flavonols	HERB005894;HERB003623	Herba Asari;herba meconpsis integrifoliae	3.88			611.158	286.2	4.2	POS	[M+H]+	level1	7.16008e+08	7.15733e+08	7.12771e+08
Riboflavin	377.1;243.1;244.1	C17H20N4O6	83-88-5	AUNGANRZJHBGPY-SCRDCRAPSA-N	C00255	HMDB0000244	493570	Alkaloids	Pseudoalkaloids	pteridine alkaloids	HERB002560;HERB003210;HERB000161;HERB000186;HERB000868;HERB001164;HERB001448;HERB001915;HERB002941;HERB003526;HERB004004;HERB004055;HERB004609;HERB004834;HERB005700;HERB006875;HERB001333;HERB002276;HERB002966;HERB003245;HERB003616;HERB003618;HERB004191;HERB004472;HERB004849;HERB004948	Radix Astragali;Thallus Lamiriae;Semen Lablab Album;Semen Ginkgo;Fructus Meliae Toosendan;Fructus Zizyphi Jujubae;Herba Clinopodii;Fructus Lycii;Rhizoma Fagopyri Cymosi;Rhizoma Phragmitis;Resi myrrhae;Flos Gossampini;Radix Ginseng;Folium Mori;Ziziphus jujuba var. inermis;Crocus sativus;Cordyceps;Flos Carthami;Fructus Rosae laevigatae;Semen Raphani;Herba Humuli Scandentis;Semen Phaseoli Radiati;Fr…	3.88			377.145	249.5	2.1	POS	[M+H]+	level1	7.58333e+06	7.83171e+06	7.70529e+06
Uracil	113;112.1;70	C4H4N2O2	66-22-8	ISAKRJDGNUQOIC-UHFFFAOYSA-N	C00106	HMDB0000300	1174	Alkaloids	Pseudoalkaloids	Purine alkaloids	HERB006310;HERB000253;HERB000281;HERB000293;HERB000323;HERB000330;HERB000570;HERB000580;HERB000606;HERB000616;HERB000706;HERB000849;HERB000879;HERB000881;HERB000887;HERB001101;HERB001210;HERB001333;HERB001700;HERB001776;HERB002126;HERB003160;HERB003192;HERB003454;HERB003503;HERB004402;HERB004479;HERB004488;HERB004607;HERB005390;HERB005478;HERB005609;HERB005732;HERB005759;HERB005760;HERB005782;HER…	Fructus Bruceae;Aquilaria sinensis;Radix Pulsatillae;/;Radix Isatidis seu Baphicacanthi;Rhizoma Pinelliae;/;Fructus Xanthii sibirici;/;/;Radix Dichroae;Bulbus Fritillariae Cirrhosae;/;Radix Aconiti;Radix chuanxiong；Rhizoma Chuanxiong;Folium Isatidis;Radix Angelicae sinensis;Cordyceps;Petasites japonicus;Radix Aconiti Lateralis;Sargassum;Fagopyrum tataricum;flos farfarae;Laggera alata;/;pollen typ…	3.88			113.034	49.4	3	POS	[M+H]+	level1	7.83903e+06	8.07725e+06	7.70935e+06
Choline	104.1;87;60.1	C5H14NO	62-49-7	OEYIOHPDSNJKLS-UHFFFAOYSA-N	C00114	HMDB0000097	305				HERB000162;HERB000182;HERB000259;HERB000286;HERB000330;HERB000767;HERB000770;HERB000879;HERB000881;HERB000887;HERB001210;HERB001211;HERB001305;HERB001428;HERB001582;HERB001749;HERB001981;HERB002040;HERB002209;HERB002243;HERB002365;HERB002376;HERB002505;HERB002560;HERB002655;HERB002665;HERB002893;HERB003053;HERB003192;HERB003359;HERB003395;HERB003444;HERB003616;HERB003715;HERB003716;HERB003979;HER…	Radix Stemoe;Rhizoma Typhonii;/;/;Rhizoma Pinelliae;Herba Plantaginis;Semen Plantaginis;/;Radix Aconiti;Radix chuanxiong；Rhizoma Chuanxiong;Radix Angelicae sinensis;Radix Codonopsis pilosulae;Caulis Erycibes;Dens Draconis Preparata;Hedyotis auricularia;Poria;/;Fructus Choerospondiatis;Semen Glycine Max;Nigella damascena;Herba Saxifragae;/;Artemisia scoparia [Syn. Artemisia capillaris var. scopari…	3.88			104.107	38.6	3.9	POS	[M]+	level1	3.71888e+08	3.86636e+08	3.80007e+08
1-Methylpyrrolidine	86.1;83;69.1	C5H11N	120-94-5	AVFZOVWCLRSYKC-UHFFFAOYSA-N		HMDB0243946	8454	Alkaloids	Lysine alkaloids	Piperidine alkaloids			3.88			86.0961	33.8	3.6	POS	[M+H]+	level1	1.69375e+07	1.64947e+07	1.68779e+07
Oleamide	282.3;97.1;83.1	C18H35NO	301-02-0	FATBGEAMYMYZAF-KTKRTIGZSA-N	C19670	HMDB0002117	5283387	Fatty acids	Fatty amides	Primary amides	HERB000323;HERB000800;HERB001901;HERB001924;HERB002062;HERB002856;HERB003582;HERB004950;HERB005036;HERB005782;HERB002168;HERB005680;HERB006340	Radix Isatidis seu Baphicacanthi;Radix Paeoniae Rubra;/;Ramulus Uncariae cum Uncis;Ramulus Cinmomi;/;Fructus Momordicae;Fructus Corni;Folium Mahoe;Fructus Evodiae;/;Crinum asiaticum var. sinicum;Crinum asiaticum	3.88			282.278	542.6	4.3	POS	[M+H]+	level1	2.6035e+09	2.95859e+09	3.18894e+09
Ginsenoside F3	149;89;131	C41H70O13	62025-50-7	HJRVLGWTJSLQIG-ABNMXWHVSA-N			46887678	Terpenoids	Triterpenoids	Dammarane and Protostane triterpenoids	HERB004616;HERB002732	Folium Ginseng;Bolbostemma paniculatum	3.88			769.473	374.3	1.3	NEG	[M-H]-	level1	7.44362e+06	6.91872e+06	7.13697e+06
17-ODYA	279.2	C18H32O2	34450-18-5	DZIILFGADWDKMF-UHFFFAOYSA-N		HMDB0244776	1449				HERB002131	Herba Ecliptae Prostratae	3.88			279.233	546.9	0.5	NEG	[M-H]-	level1	6.35488e+06	6.08948e+06	5.59993e+06
3-Hydroxypropionic acid (beta-lactic acid)	89;43;59	C3H6O3	503-66-2	ALRHLSYJTWAHJZ-UHFFFAOYSA-N	C01013	HMDB0000700	68152	Fatty acids	Fatty Acids and Conjugates	Hydroxy fatty acids			3.88			89.0244	49	0.2	NEG	[M-H]-	level1	5.9596e+07	5.67508e+07	5.98947e+07
Glucose	59;88;85	C6H12O6	492-62-6	WQZGKKKJIJFFOK-DVKNGEFBSA-N	C00267	HMDB0003345	79025	Carbohydrates	Saccharides	Monosaccharides	HERB001019;HERB003851;HERB004692;HERB004695;HERB006335;HERB006962;HERB002534;HERB003582;HERB004938;HERB003039;HERB003210;HERB003988;HERB003997;HERB004462;HERB004832;HERB000638;HERB001333;HERB002966;HERB001750;HERB003520;HERB003610;HERB000853;HERB000881;HERB001211;HERB001965;HERB001985;HERB002620;HERB002962;HERB003528;HERB004004;HERB004551;HERB004609;HERB001621;HERB001164;HERB003703;HERB005526;HER…	Plantago major;Flos Mume;Herba Cistanches;Oleum Cinnamomi;Herba Commelie;Armillariella mellea;Rhizoma Polygoti;Fructus Momordicae;Rhizoma Dioscoreae;Herba Cichorii;Thallus Lamiriae;herba ecliptae;Carbonized Chinese Ink;Senecio scandens [Syn. Senecio chinensis];Fructus Mori;Radix Bupleuri;Cordyceps;Fructus Rosae laevigatae;Exodermis Poria;/;/;Codonopsis tangshen;Radix Aconiti;Radix Codonopsis pilo…	3.88			161.046	40.4	0.2	NEG	[M-H2O-H]-	level1	2.21262e+07	2.59276e+07	2.04862e+07
2-Phenyllactic acid	165.1;59;121.1	C9H10O3	515-30-0	NWCHELUCVWSRRS-UHFFFAOYSA-N		HMDB0142137	1303	Shikimates and Phenylpropanoids					3.88			165.056	276.7	0.3	NEG	[M-H]-	level1	1.88377e+07	1.95426e+07	1.9238e+07
Phthalic acid	121;165;59	C8H6O4	88-99-3	XNGIFLGASWRNHJ-UHFFFAOYSA-N	C01606	HMDB0002107	1017	Shikimates and Phenylpropanoids	Phenolic acids (C6-C1)	Simple phenolic acids	HERB000879;HERB001210;HERB004407;HERB005526;HERB002209;HERB003153;HERB003174;HERB005825;HERB007079;HERB001076	/;Radix Angelicae sinensis;Fructus Syzygii;Marsdenia tenacissima;Semen Glycine Max;/;Semen armeniacae amarum;Cacumen Tamaricis;Herba Sarcatidrae;Herba Cirsii Japonici	3.88			165.019	245.5	0	NEG	[M-H]-	level1	3.79059e+06	8.85286e+06	3.53122e+06
(2S,3S)-3,5,7-trihydroxy-2-(4-hydroxyphenyl)chroman-4-one	259.1;125;287.1	C15H12O6	480-20-6	PADQINQHPQKXNL-CABCVRRESA-N			9838882	Shikimates and Phenylpropanoids	Flavonoids	Dihydroflavonols	HERB000128;HERB000403;HERB000432;HERB000614;HERB001715;HERB001754;HERB002052;HERB002377;HERB004060;HERB004837;HERB004921;HERB005410;HERB005415;HERB007002;HERB004979;HERB001903;HERB001920;HERB004638;HERB005366;HERB006519;HERB006680;HERB001021;HERB000143;HERB003031;HERB003659;HERB004055;HERB005165;HERB005564;HERB000800;HERB002714;HERB003616;HERB005972;HERB000472;HERB002483;HERB002489;HERB004849;HER…	Prunus amygdalus;Radix Glehniae;Semen Ricini;Cacumen et Folium Biotae;Pteris cretica var. nervosa [Syn. Pteris nervosa ];/;Ramulus Euonymi;Tadehagi triquetrum;Caulis Aristolochiae seu Clematis;Ramulus Mori;Prunus davidiana;Prunus persica;Prunus persica;/;Ampelopsis brevipedunculata;Cudrania cochinchinensis;Broussonetia papyrifera;Chamaecyparis pisifera;Phellodendron amurense var. wilsonii;Ventila…	3.88			287.056	315.4	0.7	NEG	[M-H]-	level1	4.9439e+06	4.38909e+06	6.56291e+06
Scutellarin	285;256.1;286	C21H18O12	27740-01-8	DJSISFGPUUYILV-ZFORQUDYSA-N			185617	Shikimates and Phenylpropanoids	Flavonoids	Flavones	HERB000192;HERB000293;HERB000338;HERB000829;HERB001019;HERB001239;HERB001824;HERB001840;HERB002052;HERB002563;HERB002831;HERB003288;HERB004029;HERB004030;HERB006971;HERB007208;HERB000171	Bulbus Lilii ;/;Herba Scutellariae barbatae;Clerodendron fragrans;Plantago major;Erigeron breviscapus;Sorbaria arborea;Scutellaria altissima;Ramulus Euonymi;Radix Scutellariae;Perilla frutescens var. acuta [Syn. Perilla frutescens var. purpurascens ];radix tripterygii wilfordii;Semen Oroxyli;Oroxylum indicum;Sorbaria sorbifolia;/;Sophora viciifolia	3.88			461.073	304.4	0.9	NEG	[M-H]-	level1	1.99127e+07	1.74311e+07	2.39307e+07
Leucoside	284;579.1;285	C26H28O15	27661-51-4	RXAXTTGJEMODPY-CJNLAGEVSA-N			44566720	Shikimates and Phenylpropanoids	Flavonoids	Flavonols			3.88			579.136	300.1	1.2	NEG	[M-H]-	level1	6.77044e+06	6.66435e+06	6.65783e+06
N-Acetyltryptophan	203.1;74;245.1	C13H14N2O3	1218-34-4	DZTHIGRZJZPRDV-LBPRGKRZSA-N	C03137	HMDB0013713	700653	Amino acids and Peptides	Small peptides	Dipeptides			3.88			245.093	295.3	0.7	NEG	[M-H]-	level1	1.63412e+07	1.61352e+07	1.62062e+07
2-[4-[3-[3,4-dihydroxy-4-(hydroxymethyl)tetrahydrofuran-2-yl]oxy-4,5-dihydroxy-6-(hydroxymethyl)tetrahydropyran-2-yl]oxyphenyl]-7-hydroxy-chroman-4-one	255.1;549.2;256.1	C26H30O13	74639-14-8	FTVKHUHJWDMWIR-UHFFFAOYSA-N			45360052	Shikimates and Phenylpropanoids	Flavonoids	Flavanones	HERB006990;HERB001779	Radix Glycyrrhizae Preparata;Radix Glycyrrhizae	3.88			549.161	283	0.2	NEG	[M-H]-	level1	7.04272e+08	5.82322e+08	6.20658e+08
3,5,7-trimethoxy-2-(4-methoxyphenyl)chromen-4-one	343.1;313.1;282.1	C19H18O6	16692-52-7	YZWIIEJLESXODL-UHFFFAOYSA-N			631095	Shikimates and Phenylpropanoids	Flavonoids	Flavonols			3.87			343.116	385.3	3.5	POS	[M+H]+	level1	8.80694e+06	8.71629e+06	8.96506e+06
2-(2,6-dimethoxyphenyl)-5,6-dimethoxy-chromen-4-one	343.1;313.1;328.1	C19H18O6	14813-19-5	PBQMALAAFQMDSP-UHFFFAOYSA-N			629965	Shikimates and Phenylpropanoids	Flavonoids	Flavones			3.87			343.116	372.1	3.5	POS	[M+H]+	level1	6.54616e+06	6.74633e+06	6.81449e+06
Fraxinol	223.1;165.1;208	C11H10O5	486-28-2	PBPNOAHYDPHKFH-UHFFFAOYSA-N			3047739	Shikimates and Phenylpropanoids	Coumarins	Simple coumarins	HERB000281;HERB000312	Radix Pulsatillae;Herba Lobeliae Chinensis	3.87			223.059	277	4.8	POS	[M+H]+	level1	1.58589e+06	1.70676e+06	1.70625e+06
2-(1-hydroxy-1-methyl-ethyl)-4-methoxy-7-[[(2R,3R,4S,5S,6R)-3,4,5-trihydroxy-6-(hydroxymethyl)tetrahydropyran-2-yl]oxymethyl]-2,3-dihydrofuro[3,2-g]chromen-5-one	469.2;307.1;261.1	C22H28O11	80681-45-4	XIUVHOSBSDYXRG-RZMKGNTASA-N			11968852	Polyketides	Chromanes	Chromones	HERB000418;HERB000607;HERB001244;HERB001622;HERB006277;HERB006278;HERB001509;HERB001784;HERB004577;HERB005091;HERB005196	/;Folium Aconiti Kusnezoffii;Herba Hyperici Japonici;Radix Saposhnikoviae divaricatae;Natrii Sulfas;Natrii Sulfas Exsiccatus;Narcissus tazetta;Zephyranthes candida;Pancratium biflorum;Lycoris radiata [Syn. Amaryllis radiata];Narcissus tazetta var. chinensis	3.87			469.169	262	2.2	POS	[M+H]+	level1	4.27774e+06	4.47563e+06	4.34713e+06
1-methyl-2,3,4,9-tetrahydro-1H-pyrido[3,4-b]indole-3-carboxylic acid	158.1;188.1;214.1	C13H14N2O2	5470-37-1	ZUPHXNBLQCSEIA-UHFFFAOYSA-N			73530	Alkaloids	Tryptophan alkaloids	Carboline alkaloids	HERB001251		3.87			231.112	245.7	2.7	POS	[M+H]+	level1	7.63054e+06	7.91533e+06	8.03487e+06
3-isopropyl-2,3,6,7,8,8a-hexahydropyrrolo[1,2-a]pyrazine-1,4-dione	151;197.1;73	C10H16N2O2	5654-87-5	XLUAWXQORJEMBD-UHFFFAOYSA-N			98951	Amino acids and Peptides	Small peptides	Dipeptides	HERB002954;HERB004042;HERB004783;HERB000220	Psammosilene tunicoides;/;Radix Notoginseng;Bombyx mori	3.87			197.128	233.1	2.4	POS	[M+H]+	level1	1.16955e+06	1.21862e+06	1.263e+06
1,4-Dicaffeoylquinic acid	173;353.1;179	C25H24O12	1182-34-9	IYXQRCXQQWUFQV-UHFFFAOYSA-N		HMDB0250259	14446	Shikimates and Phenylpropanoids	Phenylpropanoids (C6-C3)	Cinnamic acids and derivatives	HERB005485;HERB007046;HERB000577;HERB000580	Concretio Silicea Bambusae;Fructus Gardeniae;Xanthium sibiricum [Syn. Xanthium strumarium ];Fructus Xanthii sibirici	3.87			515.12	302.5	0.1	NEG	[M-H]-	level1	1.12389e+07	1.09564e+07	8.37289e+06
Cucurbitacin IIa	59;543.3;73	C32H50O8	58546-34-2	LKYNAQSYQLFTCM-GYXNDICUSA-N			181183	Terpenoids	Triterpenoids	Cucurbitane triterpenoids	HERB000681;HERB001169;HERB003580;HERB004341	Hemsleya dolichocarpa;Hemsleya macrosperma;Hemsleya amabilis;Hemsleya pengxianensis	3.87			543.331	383.7	2.7	NEG	[M-H2O-H]-	level1	1.82752e+06	839696	957082
3,7-dihydroxy-9-methoxy-1-methyl-benzo[c]chromen-6-one	177;133;93	C15H12O5	23452-05-3	LCSDQFNUYFTXMT-UHFFFAOYSA-N			5360741	Shikimates and Phenylpropanoids	Coumarins	Isocoumarins			3.87			271.061	400.8	0.3	NEG	[M-H]-	level1	3.2446e+06	3.10024e+06	3.06627e+06
Kaempferol-3-O-galactoside	284;447.1;285	C21H20O11	23627-87-4	JPUKWEQWGBDDQB-DTGCRPNFSA-N	C12626		5282149	Shikimates and Phenylpropanoids	Flavonoids	Flavonols	HERB000137;HERB000139;HERB000189;HERB000267;HERB000472;HERB000828;HERB000949;HERB000973;HERB001249;HERB001254;HERB001355;HERB001409;HERB001410;HERB001621;HERB001719;HERB001754;HERB001779;HERB001901;HERB001942;HERB001989;HERB002276;HERB002377;HERB002468;HERB002515;HERB002700;HERB002711;HERB002937;HERB002962;HERB002972;HERB003192;HERB003274;HERB003280;HERB003361;HERB003395;HERB003452;HERB003505;HER…	Fructus Anisi Stellati;/;Ginkgo biloba;Radix Paeoniae Alba;Herba Polygoni Avicularis;Abies nephrolepis;Bulbus Allii Fistulosi;Hippophae rhamnoides;Cortex Lycii Radicis;Herba Euphorbiae humifusae;Exocarpium Benincasae;Cortex Eucommiae;/;Folium Sene;Herba Speranskiae tuberculatae;/;Radix Glycyrrhizae;/;Rhizoma Dryriae;Rhizoma Dryopteris crassirhizomae;Flos Carthami;Tadehagi triquetrum;Sophora japon…	3.87			447.093	307.8	0.4	NEG	[M-H]-	level1	6.21962e+07	6.22052e+07	6.30594e+07
(2R,3R,4S,5S,6R)-2-benzyloxy-6-[[(2R,3R,4R)-3,4-dihydroxy-4-(hydroxymethyl)tetrahydrofuran-2-yl]oxymethyl]tetrahydropyran-3,4,5-triol	269.1;101;401.1	C18H26O10	115009-57-9	NJMQSVWMCODQIP-FQXXIRCGSA-N			14079045	Shikimates and Phenylpropanoids			HERB000323;HERB000403;HERB000584;HERB002391;HERB005076;HERB005898;HERB006789	Radix Isatidis seu Baphicacanthi;Radix Glehniae;Rhizoma Atractylodis;Coriandrum sativum;Anethum graveolens;Sambucus nigra;Schefflera rotundifolia	3.87			401.145	247.4	0.1	NEG	[M-H]-	level1	3.19616e+07	3.11894e+07	3.06356e+07
(2R,3R,4S,5S,6R)-2-benzyloxy-6-[[(2S,3R,4S,5R)-3,4,5-trihydroxytetrahydropyran-2-yl]oxymethyl]tetrahydropyran-3,4,5-triol	269.1;101;401.1	C18H26O10	130622-31-0	WOGBNISMMIOPAZ-NWQIESHVSA-N			131248						3.87			401.145	247.4	0.1	NEG	[M-H]-	level1	3.19616e+07	3.11894e+07	3.06356e+07
Xanthosine	151;283.1;150	C10H12N4O6	146-80-5	UBORTCNDUKBEOP-UUOKFMHZSA-N	C01762	HMDB0000299	64959	Carbohydrates	Nucleosides	Purine nucleos(t)ides	HERB000330	Rhizoma Pinelliae	3.87			283.069	130	1.3	NEG	[M-H]-	level1	2.65534e+06	2.4828e+06	2.61014e+06
2-hydroxy-5-[(2S,3R,4S,5S,6R)-3,4,5-trihydroxy-6-(hydroxymethyl)tetrahydropyran-2-yl]oxy-benzoic acid	315.1;152;153	C13H16O9	1820-89-9	CBTFERBMQQAROP-BZNQNGANSA-N			10914066	Shikimates and Phenylpropanoids	Phenolic acids (C6-C1)	Simple phenolic acids	HERB000822;HERB001069;HERB002002;HERB002540	Fructus Leonuri;Radix et Rhizoma Rhei;/;Rhizoma Coptidis	3.87			315.072	119.1	0.5	NEG	[M-H]-	level1	7.41311e+07	7.63405e+07	7.26291e+07
2,4-Dihydroxybutanoic acid	73;101;59	C4H8O4	1518-62-3	UFYGCFHQAXXBCF-UHFFFAOYSA-N		HMDB0000360	192742	Fatty acids	Fatty Acids and Conjugates	Hydroxy fatty acids			3.87			101.024	40.4	0.1	NEG	[M-H2O-H]-	level1	2.27036e+07	2.00743e+07	2.08568e+07
N-Acetylphenylalanine	164.1;58;91.1	C11H13NO3		CBQJSKKFNMDLON-JTQLQIEISA-N									3.87			206.082	276.3	0.3	NEG	[M-H]-	level1	9.30184e+06	3.32778e+06	9.22714e+06
5,7-dihydroxy-2-(4-hydroxyphenyl)-6,8-bis[3,4,5-trihydroxy-6-(hydroxymethyl)tetrahydropyran-2-yl]chromen-4-one	325.1;457.1;379.1	C27H30O15	23666-13-9	FIAAVMJLAGNUKW-UHFFFAOYSA-N			3084407	Shikimates and Phenylpropanoids	Flavonoids	Flavones	HERB001713;HERB001779;HERB002376;HERB002937;HERB003031;HERB004520;HERB005319;HERB005392;HERB006402;HERB006784	Herba Pteridis multifidae;Radix Glycyrrhizae;/;Herba Glechomae Longitubae;Flos Chrysanthemi;Herba Artemisiae Annuae;Semen Ziziphi Spinosae;Lignum Santaii Albi;Achillea millefolium;/	3.86			595.164	256.5	2.3	POS	[M+H]+	level1	4.08268e+06	3.69657e+06	3.95649e+06
Coniferaldehyde	179.1;147;161.1	C10H10O3	20649-42-7	DKZBBWMURDFHNE-NSCUHMNNSA-N	C02666	HMDB0141782	5280536	Shikimates and Phenylpropanoids	Phenylpropanoids (C6-C3)	Cinnamic acids and derivatives	HERB001198;HERB005476;HERB000090;HERB000253;HERB002612;HERB005375;HERB006579;HERB006831;HERB006344;HERB000580;HERB000868;HERB001032;HERB001409;HERB001876;HERB003725;HERB004734;HERB005059;HERB005969;HERB001171;HERB003806;HERB005234;HERB005838;HERB003526;HERB004546;HERB005392	Vitex rotundifolia [Syn. Vitex trifollia var. simplicifolia ];Herba Aristolochiae;Benzoinum;Aquilaria sinensis;Juglans cinerea;Taraxacum formosanum;Acer saccharinum;Taxus yunnanensis;Nicotiana tabacum;Fructus Xanthii sibirici;Fructus Meliae Toosendan;/;Cortex Eucommiae;flos puerariae lobatae;Fructus Viticis;Nux Prinsepiae;/;Swertia angustifolia;/;Paulownia tomentosa;Fraxinus quadrangulata;Scorzon…	3.86			179.07	299.2	3.2	POS	[M+H]+	level1	1.87024e+06	1.97057e+06	1.96715e+06
Stachydrine	144.1;84.1;85	C7H13NO2	4136-37-2	CMUNUTVVOOHQPW-LURJTMIESA-N	C10172	HMDB0004827	115244	Alkaloids	Ornithine alkaloids	Pyrrolidine alkaloids	HERB000822;HERB001171;HERB002119;HERB002370;HERB002428;HERB003031;HERB003188;HERB003278;HERB004065;HERB004465;HERB004834;HERB004849;HERB005039;HERB005217;HERB005915;HERB006537;HERB006586;HERB006769;HERB006956	Fructus Leonuri;/;Cortex erythrie;Herba Visci;Exocarpium Citri grandis;Flos Chrysanthemi;Stachys tuberifera;Capparis spinosa;Medicago sativa;Urtica cannabina;Folium Mori;fructus hippophae;Calyx Kaki;Sabia schumanniana;Leonurus sibiricus;Herba Leonuri;Herba Artemisiae Scopariae;Glycyrrhiza squamulosa;Cudrania tricuspidata	3.86			144.101	44	3.1	POS	[M+H]+	level1	6.43813e+07	6.83336e+07	6.96778e+07
Manninotriose	89;59;71	C18H32O16	13382-86-0	FZWBNHMXJMCXLU-UHFFFAOYSA-N		HMDB0247628	4125253	Carbohydrates	Saccharides	Polysaccharides	HERB003734;HERB005974;HERB006908	Garcinia mannii;Rehmannia glutinosa [Syn. Rehmannia glutinosa f. huechingensis];Rhizoma Alismatis	3.86			503.161	44.5	0.5	NEG	[M-H]-	level1	1.46941e+07	1.64742e+07	1.45449e+07
Itaconic acid	85;129;128	C5H6O4	97-65-4	LVHBHZANLOWSRM-UHFFFAOYSA-N	C00490	HMDB0002092	811	Fatty acids	Fatty Acids and Conjugates	Dicarboxylic acids			3.86			129.019	96.9	0.4	NEG	[M-H]-	level1	2.04166e+07	2.23356e+07	2.10195e+07
Kaempferol 3-O-beta-sophoroside	284;609.1;285	C27H30O16	19895-95-5	LKZDFKLGDGSGEO-UHFFFAOYSA-N			13647412	Shikimates and Phenylpropanoids	Flavonoids	Flavonols	HERB000949;HERB002276;HERB002473;HERB002517;HERB004093;HERB004350;HERB004822;HERB004883;HERB005826;HERB006811;HERB006875;HERB000182;HERB000208;HERB002505;HERB003258;HERB003840;HERB004616	Bulbus Allii Fistulosi;Flos Carthami;fructus Sophorae;Thevetia neriifolia [Syn. Thevetia peruviana ];/;Folium Eriobotryae;/;Radix Sophorae Tonkinensis;Stigma Croci;Flos Rosae chinensis;Crocus sativus;Rhizoma Typhonii;Herba Hedyotis Diffusae;Artemisia scoparia [Syn. Artemisia capillaris var. scoparia];Sambucus sieboldiana;Flos Rosae Rugosae;Folium Ginseng	3.86			609.146	286	0.5	NEG	[M-H]-	level1	9.97062e+08	9.84985e+08	9.7855e+08
Rutin	284;609.1;285	C27H30O16	153-18-4	IKGXIBQEEMLURG-NVPNHPEKSA-N	C05625	HMDB0003249	5280805	Shikimates and Phenylpropanoids	Flavonoids	Flavonols	HERB003498;HERB004947;HERB004218;HERB000036;HERB000594;HERB002191;HERB002713;HERB002941;HERB006537;HERB002168;HERB003301;HERB005509;HERB000066;HERB000139;HERB000161;HERB000186;HERB000189;HERB000199;HERB000208;HERB000221;HERB000249;HERB000323;HERB000403;HERB000409;HERB000418;HERB000448;HERB000472;HERB000508;HERB000553;HERB000638;HERB000777;HERB000790;HERB000819;HERB000826;HERB000842;HERB000868;HER…	Arillus Longan;Crataegus pinnatifida;Radix Achyranthis bidentatae;Ardisiae japonicae;Fructus tsaoko;Folium Nelumbinis;herba centellae;Rhizoma Fagopyri Cymosi;Herba Leonuri;/;Chenopodium album;Herba Acalyphae;Folium Artemisiae Argyi;/;Semen Lablab Album;Semen Ginkgo;Ginkgo biloba;Salvia miltiorrhiza f. alba;Herba Hedyotis Diffusae;Herba Patriniae;Prunus mume;Radix Isatidis seu Baphicacanthi;Radix …	3.86			609.146	286	0.5	NEG	[M-H]-	level1	9.97062e+08	9.84985e+08	9.7855e+08
2-(2-phenylethoxy)-6-[(3,4,5-trihydroxytetrahydropyran-2-yl)oxymethyl]tetrahydropyran-3,4,5-triol	89;59;71	C19H28O10	129932-48-5	ZRGXCWYRIBRSQA-UHFFFAOYSA-N			14704521	Shikimates and Phenylpropanoids	Phenylethanoids (C6-C2)	Phenylethanoids	HERB001049	Rhodiola crenulata [Syn. Rhodiola euryphylla]	3.86			415.161	271.2	0.3	NEG	[M-H]-	level1	4.91241e+06	4.8414e+06	6.44059e+06
Thymidine	241.1;59;124	C10H14N2O5	50-89-5	IQFYYKKMVGJFEH-XLPZGREQSA-N	C00214	HMDB0000273	5789	Carbohydrates	Nucleosides	Pyrimidine nucleos(t)ides	HERB004539;HERB000286;HERB000330;HERB002126;HERB006191;HERB006905;HERB000080;HERB001262;HERB001702;HERB001802;HERB003444;HERB003526;HERB004086;HERB004366;HERB005076;HERB005390;HERB005476;HERB006950;HERB000849;HERB004853	Herba Nerviliae;/;Rhizoma Pinelliae;Sargassum;Bulbus Allii Macrostemi;/;Fritillaria anhuiensis;/;Nidus Vespae;Fritillaria przewalskii;Ganoderma Lucidum seu Japonicum;Rhizoma Phragmitis;Cuscuta australis;Bulbus Fritillariae Ussuriensis;Anethum graveolens;Radix Pseudostellariae;Herba Aristolochiae;Bulbus Fritillariae thunbergii;Bulbus Fritillariae Cirrhosae;Fructus Amomi	3.86			241.083	161.4	0.6	NEG	[M-H]-	level1	4.51781e+06	4.01292e+06	4.69693e+06
Guanosine-5'-monophosphate	211;79;362.1	C10H14N5O8P	85-32-5	RQFCJASXJCIDSX-UUOKFMHZSA-N	C00144	HMDB0001397	6804	Carbohydrates	Nucleosides	Purine nucleos(t)ides	HERB006860	Polysaccharidum Versicolor	3.86			362.05	64.9	0.5	NEG	[M-H]-	level1	2.03435e+07	9.1729e+06	1.34544e+07
Paeoniflorin	105;197.1;151.1	C23H28O11	23180-57-6	YKRGDOXKVOZESV-WRJNSLSBSA-N	C09959		442534	Terpenoids	Monoterpenoids	Pinane monoterpenoids	HERB001508;HERB000216;HERB000246;HERB000267;HERB000268;HERB000498;HERB000584;HERB000601;HERB000800;HERB000801;HERB000802;HERB000850;HERB001289;HERB002148;HERB003027;HERB003232;HERB003416;HERB003777;HERB004013;HERB005022;HERB006434	Paeonia emodi;/;/;Radix Paeoniae Alba;/;Borneolum syntheticum;Rhizoma Atractylodis;Paeonia obovata;Radix Paeoniae Rubra;Paeonia lactiflora wild;/;Paeonia veitchii;Paeonia delavayi;Radix Paeoniae Alba;Semen Citri Reticulatae;fructus Capsici;Lignum Paeoniae Rubra;/;Cortex Moutan;Rhizoma Cimicifugae;Paeonia officinalis	3.85			481.169	253	2.5	POS	[M+H]+	level1	5.45358e+06	5.41042e+06	5.39052e+06
Cellobiose	85;127;145	C12H22O11	528-50-7	GUBGYTABKSRVRQ-SINVPGNFSA-N	C00185	HMDB0000055	57370084	Carbohydrates	Saccharides	Disaccharides	HERB004488;HERB004004;HERB004609;HERB002135;HERB004343;HERB000745;HERB000960;HERB001711;HERB001947;HERB002859;HERB002918;HERB004446;HERB005390;HERB006280;HERB006546;HERB000802;HERB000939;HERB002714;HERB003361;HERB004209;HERB004543;HERB005442;HERB007028;HERB007029;HERB007099	Fagopyrum esculentum;Resi myrrhae;Radix Ginseng;Apium graveolens;Melilotus suaveolens;Fructus Hordei germinatus Preparata;Vinegar;Apis cerana;Fructus Setariae Germinatus;Fructus Hordei germinatus Preparata;Macrothelypteris oligophlebia;Radix Rubiae;Radix Pseudostellariae;Radix Scrophulariae;Saccharum granorum;/;Corium Erinacei Seu Hemiechianus;Caulis Millettiae;Fructus Forsythiae;Bos taurus domes…	3.85			325.112	47.2	2.1	POS	[M-H2O+H]+	level1	4.22609e+07	2.51477e+07	4.83924e+07
(2R,3S,4S,5R,6S)-2-[[(2R,3R,4R,5S)-3,4-dihydroxy-5-(hydroxymethyl)tetrahydrofuran-2-yl]oxymethyl]-6-[(1S)-1,5-dimethyl-1-[(3S,5R,6S,8R,9R,10R,12R,13R,14R,17S)-3,6,12-trihydroxy-4,4,8,10,14-pentamethyl-2,3,5,6,7,9,11,12,13,15,16,17-dodecahydro-1H-cyclopenta[a]phenanthren-17-yl]hex-4-enoxy]tetrahydropyran-3,4,5-triol	85;147.1;145	C41H70O13	189513-26-6	KWRQPASKWCJCPI-DOGUGFTJSA-N			46887590	Terpenoids	Triterpenoids	Dammarane and Protostane triterpenoids			3.85			771.487	373.3	3.1	POS	[M+H]+	level1	3.40055e+07	3.29221e+07	3.73557e+07
7-[3-[(2R,3R,4R)-3,4-dihydroxy-4-(hydroxymethyl)tetrahydrofuran-2-yl]oxy-4,5-dihydroxy-6-(hydroxymethyl)tetrahydropyran-2-yl]oxy-3-(4-methoxyphenyl)chromen-4-one	269.1;270.1	C27H30O13		TUUBGLDJKKCMRH-NNNVMGKSSA-N			45783072	Shikimates and Phenylpropanoids	Isoflavonoids	Isoflavones	HERB000974;HERB001355;HERB001779;HERB002494;HERB002714	Glycyrrhiza aspera;Exocarpium Benincasae;Radix Glycyrrhizae;Glycyrrhiza kansuensis;Caulis Millettiae	3.85			563.174	308.3	2.9	POS	[M+H]+	level1	1.50226e+07	1.49715e+07	1.5475e+07
3-isobutyl-2,3,6,7,8,8a-hexahydropyrrolo[1,2-a]pyrazine-1,4-dione	211.1;86.1;70.1	C11H18N2O2	5654-86-4	SZJNCZMRZAUNQT-UHFFFAOYSA-N			102892	Amino acids and Peptides	Small peptides	Dipeptides			3.85			211.143	271.7	3	POS	[M+H]+	level1	1.81712e+06	2.96158e+06	3.04035e+06
Isoquinoline	130.1;84;85.1	C9H7N	119-65-3	AWJUIBRHMBBTKR-UHFFFAOYSA-N	C06323	HMDB0034244	8405	Alkaloids	Tyrosine alkaloids				3.85			130.065	201.7	3.3	POS	[M+H]+	level1	3.92115e+06	3.84613e+06	4.24075e+06
Guanine	152.1;135;97.1	C5H5N5O	73-40-5	UYTPUPDQBNUYGX-UHFFFAOYSA-N	C00242	HMDB0000132	764	Alkaloids	Pseudoalkaloids	pteridine alkaloids	HERB006150;HERB001877;HERB004441;HERB005039;HERB005390;HERB005641;HERB005662;HERB006537;HERB001101;HERB001333;HERB004563;HERB004607;HERB000323;HERB000330	/;Gecko;Aesculus chinensis;Calyx Kaki;Radix Pseudostellariae;Trichosanthes cucumeroides;Erinaceus europaeus , Hemiechinus dauuricus, Hemiechinus auritus;Herba Leonuri;Folium Isatidis;Cordyceps;Pheretima aspergillum;Cordyceps militaris cv;Radix Isatidis seu Baphicacanthi;Rhizoma Pinelliae	3.85			152.056	75.2	2.6	POS	[M+H]+	level1	2.88227e+07	3.02673e+07	2.96194e+07
3-O-Acetylpinobanksin	298;283;313.1	C17H14O6	52117-69-8	BJYHZSNSMVEQEH-SJORKVTESA-N	C16418		148556	Shikimates and Phenylpropanoids	Flavonoids	Dihydroflavonols	HERB001705	Apis mellifera ligustica	3.85			313.072	389.1	0.2	NEG	[M-H]-	level1	3.68978e+06	3.19356e+06	3.53136e+06
Monobutyl phthalate	71.1;69;121	C12H14O4	131-70-4	YZBOVSFWWNVKRJ-UHFFFAOYSA-N		HMDB0013247	8575	Shikimates and Phenylpropanoids	Phenolic acids (C6-C1)	Shikimic acids and derivatives	HERB002983;HERB003582;HERB003658;HERB005471;HERB006718	Herba Schizonepetae;Fructus Momordicae;Herba Ephedrae;/;Radix Curcumae	3.85			221.082	380.6	0.5	NEG	[M-H]-	level1	2.93334e+06	1.15454e+06	1.06534e+06
Violanthin	577.2;383.1;353.1	C27H30O14	40581-17-7	MVOUGOXRXQDXDC-RSPRXDBDSA-N	C10196	HMDB0302837	442665	Shikimates and Phenylpropanoids	Flavonoids	Flavones	HERB000553;HERB001779;HERB002494;HERB003715;HERB004791	/;Radix Glycyrrhizae;Glycyrrhiza kansuensis;Fructus Hordei Germitus;Viola tricolor	3.85			577.157	279.3	0.8	NEG	[M-H]-	level1	4.23932e+07	4.14228e+07	4.25519e+07
4-Hydroxyphenylacetaldehyde	135;107.1;134	C8H8O2	7339-87-9	IPRPPFIAVHPVJH-UHFFFAOYSA-N	C03765	HMDB0003767	440113	Shikimates and Phenylpropanoids	Phenylpropanoids (C6-C3)	Cinnamic acids and derivatives			3.85			135.045	217.2	0.1	NEG	[M-H]-	level1	9.38527e+06	1.05917e+07	1.01093e+07
Phe-Val	263.1;115.1;147	C14H20N2O3	3918-90-9	IEHDJWSAXBGJIP-RYUDHWBXSA-N		HMDB0029008	7359121	Amino acids and Peptides	Small peptides	Dipeptides			3.85			263.14	216.8	0.1	NEG	[M-H]-	level1	3.48848e+06	3.51192e+06	3.75037e+06
3-Hydorxy-3-methylglutaric acid	57;99;161	C6H10O5	503-49-1	NPOAOTPXWNWTSH-UHFFFAOYSA-N	C03761	HMDB0000355	1662	Fatty acids	Fatty Acids and Conjugates	Dicarboxylic acids			3.85			161.046	70.8	0.1	NEG	[M-H]-	level1	2.58267e+07	2.47004e+07	2.28126e+07
gamma-L-Glutamyl-L-phenylalanine	120.1;166.1;84	C14H18N2O5	7432-24-8	XHHOHZPNYFQJKL-QWRGUYRKSA-N		HMDB0000594	111299	Amino acids and Peptides	Small peptides	Dipeptides	HERB005818		3.84			295.128	225.6	1.8	POS	[M+H]+	level1	6.11517e+06	6.2939e+06	6.24908e+06
Glucose 6-phosphate	86.1;99;109	C6H13O9P	56-73-5	NBSCHQHZLSJFNQ-GASJEMHNSA-N	C00092	HMDB0001401	5958	Carbohydrates	Saccharides	Monosaccharides			3.84			261.036	58.5	2.1	POS	[M+H]+	level1	5.39795e+06	5.76889e+06	5.98943e+06
LPC(16:0)	184.1;104.1;496.3	C24H50NO7P	17364-16-8	ASWBNKHCZGQVJV-HSZRJFAPSA-N		HMDB0010382	460602	Fatty acids	Glycerophospholipids	Glycerophosphocholines	HERB005900	Radix Pacis quinquefolii	3.84			496.338	509.4	3.3	POS	[M+H]+	level1	1.62487e+07	1.83111e+07	1.70672e+07
3,5-dihydroxy-2-(3-hydroxy-4-methoxy-phenyl)-7-methoxy-chromen-4-one	330.3;121;123	C17H14O7	529-40-8	BWORNNDZQGOKBY-UHFFFAOYSA-N			5320287	Shikimates and Phenylpropanoids	Flavonoids	Flavonols	HERB001171;HERB001409;HERB002002;HERB002856;HERB005297	/;Cortex Eucommiae;/;/;Caesalpinia sappan	3.84			331.083	418.8	4.8	POS	[M+H]+	level1	1.11023e+06	1.10503e+06	1.18095e+06
3-[4,6-dihydroxy-2-methoxy-3-(3-methylbut-2-enyl)phenyl]-7-hydroxy-chromen-4-one	313.1;314.1;271.1	C21H20O6	161099-37-2	SSDIPYMSXRNGMZ-UHFFFAOYSA-N			10361658	Shikimates and Phenylpropanoids	Isoflavonoids	Isoflavones			3.84			369.132	400.3	3.3	POS	[M+H]+	level1	2.9131e+07	2.93483e+07	3.32354e+07
Heptamethoxyflavone	433.1;403.1;418.1	C22H24O9	1178-24-1	SSXJHQZOHUYEGD-UHFFFAOYSA-N		HMDB0037689	150893	Shikimates and Phenylpropanoids	Flavonoids	Flavonols	HERB000775	Pericarpium Citri Reticulatae	3.84			433.148	378.8	3.2	POS	[M+H]+	level1	2.05781e+07	2.08187e+07	2.16154e+07
Pratensein	301.1;245.1;123	C16H12O6	2284-31-3	FPIOBTBNRZPWJW-UHFFFAOYSA-N	C10520		5281803	Shikimates and Phenylpropanoids	Isoflavonoids	Isoflavones	HERB000205;HERB001705;HERB001733;HERB002258;HERB002448;HERB002614;HERB003988;HERB006269;HERB006279;HERB007065;HERB002131	Peucedanum praeruptorum;Apis mellifera ligustica;Sedum lineare [Syn. Sedum obtuso-lineare ];Trifolium pratense;Testa Arachidis Hypogaeae;Cicer arietinum;herba ecliptae;Flos Inulae;Seseli tortuosum;Inula britannica var. chinensis;Herba Ecliptae Prostratae	3.84			301.07	339.5	3.2	POS	[M+H]+	level1	2.60155e+06	8.22503e+06	2.43767e+06
6-Hydroxyluteolin 7-glucoside	303;304.1;85	C21H20O12	54300-65-1	HYPKUHLLPBGDLF-IAAKTDFRSA-N	C17763	HMDB0302732	185766	Shikimates and Phenylpropanoids	Flavonoids	Flavones	HERB000767;HERB000405	Herba Plantaginis;Veronica anagallis-aquatica	3.84			465.101	296.6	2.6	POS	[M+H]+	level1	3.30455e+06	3.34515e+06	3.36394e+06
Isoscopoletin	193;133;178	C10H8O4	776-86-3	SYTYLPHCLSSCOJ-UHFFFAOYSA-N	C18079		69894	Shikimates and Phenylpropanoids	Coumarins	Simple coumarins	HERB002270;HERB005099;HERB006587;HERB000312;HERB001254;HERB001806;HERB001915;HERB002370;HERB002505;HERB002586;HERB002700;HERB003924;HERB004184;HERB004500;HERB006292;HERB006586;HERB006629;HERB007174	Dysoxylum binectariferum;Diospyros kaki;Artemisia capillaris;Herba Lobeliae Chinensis;Herba Euphorbiae humifusae;Radix Kansui;Fructus Lycii;Herba Visci;Artemisia scoparia [Syn. Artemisia capillaris var. scoparia];Buxus microphylla var. sinica;/;/;Lycium barbarum;Radix Solani melongee;Saussurea involucrata;Herba Artemisiae Scopariae;Chloranthus japonicus;Herba Violae	3.84			193.049	280.2	3	POS	[M+H]+	level1	2.48832e+07	2.63476e+07	2.54613e+07
5,7-dihydroxy-2-(4-hydroxyphenyl)-8-[3,4,5-trihydroxy-6-(hydroxymethyl)tetrahydropyran-2-yl]-6-(3,4,5-trihydroxytetrahydropyran-2-yl)chromen-4-one	427.1;409.1;379.1	C26H28O14	73543-87-0	OVMFOVNOXASTPA-UHFFFAOYSA-N			13644660	Shikimates and Phenylpropanoids	Flavonoids	Flavones	HERB002376;HERB006321;HERB001249;HERB001355;HERB001779;HERB002000;HERB002052;HERB002563;HERB004518;HERB004520;HERB005030;HERB005455;HERB005939;HERB006563;HERB006926;HERB006982;HERB006990;HERB007003	/;Linum usitatissimum;Cortex Lycii Radicis;Exocarpium Benincasae;Radix Glycyrrhizae;Glycyrrhiza glabra;Ramulus Euonymi;Radix Scutellariae;/;Herba Artemisiae Annuae;Rhizoma Acori Talarinowii;Rhizoma Arisaematis;Isodon lophanthoides var. gerardiana;Arisaema heterophyllum;Glycyrrhiza inflata;Radix Glycyrrhizae Praeparata;Radix Glycyrrhizae Preparata;/	3.84			565.154	264.9	3.1	POS	[M+H]+	level1	3.31479e+07	3.41016e+07	3.35627e+07
3,5-Dihydroxybenzoic acid	109;153;108	C7H6O4	99-10-5	UYEMGAFJOZZIFP-UHFFFAOYSA-N		HMDB0013677	7424	Shikimates and Phenylpropanoids	Phenolic acids (C6-C1)	Simple phenolic acids	HERB004129;HERB004950;HERB004984;HERB006905	Flos Rhododendri Mollis;Fructus Corni;Moschus moschiferus, Moschus berezovskii, Moschus sifanicus;/	3.84			153.019	206.2	0.3	NEG	[M-H]-	level1	1.16368e+07	1.12566e+07	1.13217e+07
Loureirin C	271.1;135;109	C16H16O4	116384-24-8	LCKRZXFBCWYAKU-UHFFFAOYSA-N			14157896	Shikimates and Phenylpropanoids	Flavonoids	Chalcones	HERB003494	Dracaena draco	3.84			271.098	375.5	0.3	NEG	[M-H]-	level1	6.54972e+06	6.67871e+06	6.68202e+06
3,7-Di-O-methylquercetin	314;299;329.1	C17H14O7	2068-02-2	LUJAXSNNYBCFEE-UHFFFAOYSA-N	C01265		5280417	Shikimates and Phenylpropanoids	Flavonoids	Flavonols	HERB002591;HERB004778	Rhizoma Dioscoreae bulbiferae;Macaranga triloba	3.84			329.067	366.4	0.8	NEG	[M-H]-	level1	2.62217e+06	2.54878e+06	2.57712e+06
3,5-Di-tert-butylphenol	205.2;162.9	C14H22O	1138-52-9	ZDWSNKPLZUXBPE-UHFFFAOYSA-N			70825	Shikimates and Phenylpropanoids			HERB000777;HERB005767	Lignum Aquilariae Resitum;Radix Linderae	3.84			205.16	492.7	0.1	NEG	[M-H]-	level1	8.05276e+06	7.77565e+06	6.4459e+06
Hexadecanedioic acid	267.2;167.1;249.2	C16H30O4	505-54-4	QQHJDPROMQRDLA-UHFFFAOYSA-N	C19615	HMDB0000672	10459	Fatty acids	Fatty Acids and Conjugates	Dicarboxylic acids	HERB000182;HERB000903;HERB003153	Rhizoma Typhonii;Cortex Tooe Sinensis;/	3.84			267.197	457.9	0.4	NEG	[M-H2O-H]-	level1	8.03807e+06	8.76256e+06	4.40335e+06
3-(2,4-dihydroxyphenyl)-8-(1,1-dimethylallyl)-7-hydroxy-5-methoxy-chromen-2-one	367.1;309;297	C21H20O6	125709-31-1	LCRIQVFKVCYUAO-UHFFFAOYSA-N			10090416	Shikimates and Phenylpropanoids	Coumarins	Simple coumarins			3.84			367.118	408.7	0.8	NEG	[M-H]-	level1	1.10575e+07	1.15782e+07	1.20482e+07
Wogonoside	283.1;268;113	C22H20O11	51059-44-0	LNOHXHDWGCMVCO-NTKSAMNMSA-N			3084961	Shikimates and Phenylpropanoids	Flavonoids	Flavones	HERB000584;HERB000638;HERB002563;HERB003361;HERB004029;HERB000192;HERB000338;HERB000863;HERB001285;HERB001804;HERB002052;HERB002714;HERB003316;HERB004102;HERB004923;HERB006920	Rhizoma Atractylodis;Radix Bupleuri;Radix Scutellariae;Fructus Forsythiae;Semen Oroxyli;Bulbus Lilii ;Herba Scutellariae barbatae;Scutellaria hypericifolia;Scutellaria amoena;Scutellaria rehderiana;Ramulus Euonymi;Caulis Millettiae;Scutellaria likiangensis;Radix Adenophorae;Anodendron affine;Scutellaria viscidula	3.84			459.093	356.2	0.2	NEG	[M-H]-	level1	2.13195e+08	2.09798e+08	8.77607e+07
Methyl caffeate	178;193;193.1	C10H10O4	3843-74-1	OCNYGKNIVPVPPX-HWKANZROSA-N	C10477		689075	Shikimates and Phenylpropanoids	Phenylpropanoids (C6-C3)	Cinnamic acids and derivatives	HERB003820;HERB004386;HERB006618;HERB000767;HERB000903;HERB001219;HERB002483;HERB002962;HERB003698;HERB004401;HERB004425;HERB004520;HERB004605;HERB004630;HERB004639;HERB005022;HERB005362;HERB005366;HERB005465;HERB005635;HERB007208	Clerodendranthus spicatus;Microcos paniculata [Syn. Grewia microcos ];Leucaena glauca [Syn. Leucaena leucocephala ];Herba Plantaginis;Cortex Tooe Sinensis;Taraxacum obovatum;Phellodendron amurense;Flos Lonicerae;Radix et Rhizoma Thalictri;Taraxacum mongolicum;Angelica dahurica cv. qibaizhi;Herba Artemisiae Annuae;Lonicera japonica;Angelica japonica;Phellodendron japonicum;Rhizoma Cimicifugae;Hibi…	3.84			193.051	313.3	0.3	NEG	[M-H]-	level1	1.05199e+07	1.07517e+07	1.03269e+07
3,4-O-Isopropylidene-shikimic acid	180;195.1;136	C10H14O5	183075-03-8	PILATNHSTHZMCA-UHFFFAOYSA-N			71430783				HERB003741		3.84			195.066	252.9	0.5	NEG	[M-H2O-H]-	level1	4.47435e+06	4.39362e+06	4.49084e+06
5,7-dihydroxy-2-(4-hydroxyphenyl)-6-[3,4,5-trihydroxy-6-(hydroxymethyl)tetrahydropyran-2-yl]-8-(3,4,5-trihydroxytetrahydropyran-2-yl)chromen-4-one	427.1;409.1;379.1	C26H28O14	51938-32-0|207461-10-7	MMDUKUSNQNWVET-UHFFFAOYSA-N			3550102	Shikimates and Phenylpropanoids	Flavonoids	Flavones	HERB000838;HERB002989;HERB003169;HERB003888;HERB001249;HERB001355;HERB001779;HERB002000;HERB003238;HERB004518;HERB004520;HERB005455;HERB005939;HERB006563;HERB006926;HERB006982;HERB006990;HERB007003;HERB001239;HERB002052;HERB002563	Ailanthus altissima;Oryza sativa;Picrasma quassioides [Syn. Picrasma ailanthoides];Quassia amara;Cortex Lycii Radicis;Exocarpium Benincasae;Radix Glycyrrhizae;Glycyrrhiza glabra;Senecio sceleratus;/;Herba Artemisiae Annuae;Rhizoma Arisaematis;Isodon lophanthoides var. gerardiana;Arisaema heterophyllum;Glycyrrhiza inflata;Radix Glycyrrhizae Praeparata;Radix Glycyrrhizae Preparata;/;Erigeron brevis…	3.83			565.154	264.9	3.1	POS	[M+H]+	level1	3.31479e+07	3.41016e+07	3.35627e+07
Gynostemma Extract	145;127;407.4	C47H80O17	80321-63-7	ZTQSADJAYQOCDD-HUGMCNGHSA-N			46887681	Terpenoids	Triterpenoids	Dammarane and Protostane triterpenoids	HERB004616;HERB002856;HERB004783;HERB004786	Folium Ginseng;/;Radix Notoginseng;Panax pseudo-ginseng var. notoginseng [Syn. Panax notoginseng ]	3.83			899.534	433.2	2.8	POS	[M-H2O+H]+	level1	1.37968e+07	1.50235e+07	1.66072e+07
5,7-dihydroxy-2-phenyl-8-[(2S,3R,4R,5S,6R)-3,4,5-trihydroxy-6-(hydroxymethyl)tetrahydropyran-2-yl]-6-[(2S,3R,4S,5S)-3,4,5-trihydroxytetrahydropyran-2-yl]chromen-4-one	255.1;411.1;393.1	C26H28O13	185145-33-9	NZZNHGSHLAHPCG-VYUBKLCTSA-N			21722008	Shikimates and Phenylpropanoids	Flavonoids	Flavones	HERB002052;HERB002563	Ramulus Euonymi;Radix Scutellariae	3.83			549.159	283.1	2.7	POS	[M+H]+	level1	1.20047e+07	1.51477e+07	1.19837e+07
Kynurenic acid	190;162.1;189.1	C10H7NO3	492-27-3	HCZHHEIFKROPDY-UHFFFAOYSA-N	C01717	HMDB0000715	3845	Alkaloids	Anthranilic acid alkaloids	Acridone alkaloids	HERB003658;HERB004479	Herba Ephedrae;Radix et Rhizoma Notopterygii	3.83			190.049	247.5	2.8	POS	[M+H]+	level1	3.10316e+06	3.10837e+06	3.11525e+06
Baicalin	269;113;270	C21H18O11	21967-41-9|206752-33-2	IKIIZLYTISPENI-ZFORQUDYSA-N	C10025		64982	Shikimates and Phenylpropanoids	Flavonoids	Flavones	HERB000330;HERB000338;HERB000432;HERB000498;HERB000502;HERB000638;HERB000767;HERB000800;HERB000863;HERB000870;HERB001019;HERB001193;HERB001285;HERB001804;HERB001942;HERB002052;HERB002276;HERB002473;HERB002563;HERB002564;HERB003053;HERB003288;HERB003698;HERB004029;HERB004030;HERB004102;HERB004218;HERB006920	Rhizoma Pinelliae;Herba Scutellariae barbatae;Semen Ricini;Borneolum syntheticum;Scutellaria scordifolia;Radix Bupleuri;Herba Plantaginis;Radix Paeoniae Rubra;Scutellaria hypericifolia;Caulis Clematidis Armandii;Plantago major;Radix Salviae liguliobae;Scutellaria amoena;Scutellaria rehderiana;Rhizoma Dryriae;Ramulus Euonymi;Flos Carthami;fructus Sophorae;Radix Scutellariae;Baicalinum;folium citri…	3.83			445.077	334.7	0.7	NEG	[M-H]-	level1	6.14203e+08	5.82798e+08	5.97631e+08
(6aR,11aR)-3-methoxy-6a,11a-dihydro-6H-benzofuro[3,2-c]chromene-4,9-diol	150;270.1;285.1	C16H14O5	83013-83-6	QDFJNOVWEADTGJ-NHYWBVRUSA-N			23259931	Shikimates and Phenylpropanoids	Isoflavonoids	Pterocarpan			3.83			285.077	327.3	0.5	NEG	[M-H]-	level1	1.68094e+07	1.67015e+07	1.64875e+07
2-methylcitrate	125;87;101	C7H10O7	6061-96-7	YNOXCRMFGMSKIJ-UHFFFAOYSA-N	C02225	HMDB0000379	515	Fatty acids	Fatty Acids and Conjugates	Hydroxy fatty acids			3.83			205.035	60.3	0.6	NEG	[M-H]-	level1	8.2848e+06	3.60003e+06	4.10147e+06
5,7-dihydroxy-2-phenyl-6-[3,4,5-trihydroxy-6-(hydroxymethyl)tetrahydropyran-2-yl]-8-(3,4,5-trihydroxytetrahydropyran-2-yl)chromen-4-one	255.1;411.1;393.1	C26H28O13		ZGVGUTOTMNVHSX-UHFFFAOYSA-N			44715843	Shikimates and Phenylpropanoids	Flavonoids	Flavones			3.82			549.159	283.1	2.7	POS	[M+H]+	level1	1.20047e+07	1.51477e+07	1.19837e+07
Arctigenin	191.1;299.1;153.1	C21H24O6	7770-78-7	NQWVSMVXKMHKTF-JKSUJKDBSA-N	C10545	HMDB0030087	64981	Shikimates and Phenylpropanoids	Lignans	Dibenzylbutyrolactone lignans	HERB003282;HERB003361;HERB003391;HERB003600;HERB003970;HERB004187;HERB004188;HERB004191;HERB006292;HERB003174;HERB001574;HERB002972;HERB003400;HERB005182;HERB005379;HERB005778	/;Fructus Forsythiae;Rhizoma Ahemones Daddeae;Caulis Trachelospermi;Saussurea laniceps;Arctium lappa;/;Fructus Arctii lappae;Saussurea involucrata;Semen armeniacae amarum;Anthriscus sylvestris;Forsythia viridissima;Wikstroemia indica;Saussurea medusa;Taiwania cryptomerioides;Ipomoea cairica [Syn. Ipomoea palmata ]	3.82			373.163	357.9	3.5	POS	[M+H]+	level1	7.80169e+06	8.15983e+06	7.9633e+06
5,7-dihydroxy-2-phenyl-chroman-4-one	119.1;135;255.1	C15H12O4	68745-38-0	URFCJEUYXNAHFI-UHFFFAOYSA-N			238782	Shikimates and Phenylpropanoids	Flavonoids	Flavanones	HERB001378;HERB001852;HERB002846;HERB006585;HERB001048;HERB001715;HERB001779;HERB001876;HERB001923;HERB002000;HERB002263;HERB002371;HERB004345;HERB004736;HERB005272;HERB006396;HERB006516;HERB004407;HERB006344	Fructus Amomi Rotundus;/;Lignum Dalbergiae odoriferae Rosewood;Radix Stellariae;Goniothalamus griffithii;Pteris cretica var. nervosa [Syn. Pteris nervosa ];Radix Glycyrrhizae;flos puerariae lobatae;Broussonetia papyrifera;Glycyrrhiza glabra;Fructus Galangae;Fructus Piperis;Humulus lupulus;Pinus cembra;Folium Pini;Syzygium samarangense;Helichrysum italicum;Fructus Syzygii;Nicotiana tabacum	3.82			255.066	375.1	0.2	NEG	[M-H]-	level1	2.06782e+07	2.11597e+07	2.06848e+07
(Z)-6,9,10-trihydroxyoctadec-7-enoic acid	329.2;171.1;201.1	C18H34O5		KFPLVZLISLBBSJ-YPKPFQOOSA-N			45359963	Fatty acids	Octadecanoids	Other Octadecanoids	HERB004539;HERB000237;HERB000259;HERB000517;HERB002158;HERB002179;HERB003033;HERB003306;HERB003895;HERB004040;HERB004774;HERB005228;HERB005823;HERB006331;HERB006439;HERB006554;HERB006652;HERB006653;HERB007182	Herba Nerviliae;Radix Ampelopsis;/;/;Dicentra spectabilis;Hylomecon japonica;Corydalis pallida;Papaver commutatum [Syn. Papaver rhoeas ];Sanguinaria canadensis;Folium Viticis Negundo;Rhizoma Sparganii;Folium Llicis Chinensis;/;Papaver somniferum;Fumaria officinalis;Dicentra peregrina;Papaver somniferum;pericarpium papaveris;Corydalis incisa	3.82			329.233	413.5	0	NEG	[M-H]-	level1	9.65514e+06	9.97694e+06	1.84191e+07
1,4-dihydroxy-6,6,9a-trimethyl-4,5,5a,7,8,9-hexahydro-1H-benzo[e]isobenzofuran-3-one	73;193.1;221.2	C15H22O4		FFDNVMGPKVVVOG-UHFFFAOYSA-N			45783127	Terpenoids	Sesquiterpenoids	Drimane sesquiterpenoids			3.82			265.144	394.9	0.2	NEG	[M-H]-	level1	8.3688e+06	6.00019e+06	5.95655e+06
2-Hydroxypalmitic acid	59;271.2;58.3	C16H32O3	764-67-0	JGHSBPIZNUXPLA-UHFFFAOYSA-N		HMDB0031057	92836	Fatty acids	Fatty Acids and Conjugates	Hydroxy fatty acids	HERB003174	Semen armeniacae amarum	3.82			271.228	532	0.6	NEG	[M-H]-	level1	531095	692736	601578
ESCULETIN	177;133;105	C9H6O4	305-01-1	ILEDWLMCKZNDJK-UHFFFAOYSA-N	C09263	HMDB0030819	5281416	Shikimates and Phenylpropanoids	Coumarins	Simple coumarins	HERB004822;HERB004832;HERB005468;HERB000228;HERB000617;HERB002245;HERB002409;HERB002502;HERB002814;HERB003039;HERB003045;HERB003272;HERB003323;HERB003468;HERB003496;HERB003573;HERB003821;HERB004181;HERB004292;HERB004343;HERB004460;HERB004470;HERB004509;HERB004639;HERB004662;HERB004663;HERB005187;HERB005839;HERB006162;HERB006199;HERB006549;HERB006640;HERB006878;HERB000066;HERB000134;HERB000219;HER…	/;Fructus Mori;Pleurospermum lindleyanum;Fraxinus chinensis;Fraxinus rhynchophylla [Syn. Fraxinus chinensis var. rhynchophylla];Sedum kamtschaticum;Fraxinus ornus;Solanum xanthocarpum;Fraxinus szaboana [Syn. Fraxinus chinensis var. acuminata];Herba Cichorii;Cichorium intybus;Bidens tripartita;Citrus limonia;Fraxinus stylosa;Aralia fargesii;/;/;Citrus limon;Aesculus hippocastanum;Melilotus suaveol…	3.82			177.019	253	0.3	NEG	[M-H]-	level1	9.39646e+06	9.47428e+06	9.32167e+06
Scopolin	191.1;192.1;161	C16H18O9	531-44-2	SGTCGCCQZOUMJJ-YMILTQATSA-N	C01527		439514	Shikimates and Phenylpropanoids	Coumarins	Simple coumarins	HERB004453;HERB004479;HERB004834;HERB000267;HERB000305;HERB000697;HERB000879;HERB001069;HERB001165;HERB001210;HERB001249;HERB001291;HERB001305;HERB001362;HERB001394;HERB001448;HERB001490;HERB001915;HERB002030;HERB002114;HERB002376;HERB002420;HERB002505;HERB002508;HERB002515;HERB002814;HERB003010;HERB003496;HERB003695;HERB003730;HERB004055;HERB004184;HERB004355;HERB005034;HERB005220;HERB005471;HER…	radix Peucedani;Radix et Rhizoma Notopterygii;Folium Mori;Radix Paeoniae Alba;Radix Angelicae Dahuricae;Saussurea superba [Syn. Saussurea hieracioides ];/;Radix et Rhizoma Rhei;/;Radix Angelicae sinensis;Cortex Lycii Radicis;Atropa belladonna;Caulis Erycibes;Scopolia japonica;Radix Angelicae Pubescentis;Herba Clinopodii;Coronilla varia;Fructus Lycii;Erycibe schmidtii;Diospyros maritima;/;Uncaria …	3.82			353.088	245.4	0.5	NEG	[M-H]-	level1	2.86647e+08	2.84262e+08	2.84075e+08
Taurochenodeoxycholic acid	498.3;55.4	C26H45NO6S	516-35-8	BHTRKEVKTKCXOH-BJLOMENOSA-N	C05465	HMDB0000951	387316	Terpenoids	Steroids	Cholane steroids	HERB006240	Selenarctos thibetanus, Ursus arctos	3.82			498.29	542.8	0.7	NEG	[M-H]-	level1	4.07802e+06	3.99463e+06	4.21073e+06
3-(4-hydroxy-3-methoxy-phenyl)-7-[3,4,5-trihydroxy-6-(hydroxymethyl)tetrahydropyran-2-yl]oxy-chromen-4-one	285.1;286.1;270.1	C22H22O10		RSHRXECKTMWGSX-UHFFFAOYSA-N			13629778	Shikimates and Phenylpropanoids	Isoflavonoids	Isoflavones			3.81			447.127	273.3	2.5	POS	[M+H]+	level1	1.43388e+07	1.46462e+07	1.49483e+07
5,7-dihydroxy-2-(4-hydroxyphenyl)-3-[(2S,3R,4S,5S,6R)-3,4,5-trihydroxy-6-[[(2S,3R,4S,5S)-3,4,5-trihydroxytetrahydropyran-2-yl]oxymethyl]tetrahydropyran-2-yl]oxy-chromen-4-one	287.1;419.1;383.1	C26H28O15	110352-79-9	YJPZWZRYHLEDNA-KSPKLRDJSA-N			45359554	Shikimates and Phenylpropanoids	Flavonoids	Flavonols			3.81			581.149	300.6	2.1	POS	[M+H]+	level1	2.70626e+06	2.73492e+06	2.78238e+06
Pyropheophorbide-a	535.3;435.3;507.3	C33H34N4O3	24533-72-0	IEGUQQKIFBYXLG-BSHCMTTLSA-N	C18064		161456	Alkaloids			HERB001197	Atalantia monophylla	3.81			535.269	549.8	2.2	POS	[M+H]+	level1	620836	616303	649081
3-[(2S,3R,4S,5R,6R)-4,5-dihydroxy-6-(hydroxymethyl)-3-[(2S,3R,4S,5R)-3,4,5-trihydroxytetrahydropyran-2-yl]oxy-tetrahydropyran-2-yl]oxy-5,7-dihydroxy-2-(4-hydroxyphenyl)chromen-4-one	284;579.1;285	C26H28O15	83144-68-7	RXAXTTGJEMODPY-IHPAPMAYSA-N			10438202	Shikimates and Phenylpropanoids	Flavonoids	Flavonols			3.81			579.136	300.1	1.2	NEG	[M-H]-	level1	6.77044e+06	6.66435e+06	6.65783e+06
Hydroferulic acid	180;195.1;136	C10H12O4	1135-23-5	BOLQJTPHPSDZHR-UHFFFAOYSA-N		HMDB0062121	14340	Shikimates and Phenylpropanoids			HERB005390;HERB006585;HERB001251;HERB004822	Radix Pseudostellariae;Radix Stellariae;/;/	3.81			195.066	252.9	0.3	NEG	[M-H]-	level1	4.47435e+06	4.39362e+06	4.49084e+06
2'-Deoxyadenosine 5'-monophosphate (dAMP)	79;134;195	C10H14N5O6P		KHWCHTKSEGGWEX-RRKCRQDMSA-N									3.81			330.061	101.3	0.6	NEG	[M-H]-	level1	2.29535e+06	2.22136e+06	2.29397e+06
Stearamide	284.3;88.1;102.1	C18H37NO	124-26-5	LYRFLYHAGKPMFH-UHFFFAOYSA-N	C13846	HMDB0034146	31292	Fatty acids	Fatty amides	Primary amides	HERB000220;HERB004950;HERB005782	Bombyx mori;Fructus Corni;Fructus Evodiae	3.8			284.294	565.1	4.2	POS	[M+H]+	level1	5.72181e+08	6.07482e+08	6.94375e+08
7-methoxy-8-(3-methyl-5-oxo-2H-furan-4-yl)chromen-2-one	273.1;153;147	C15H12O5	84041-46-3	AZYVCLJYWIHOAD-UHFFFAOYSA-N			5319827	Shikimates and Phenylpropanoids	Coumarins	Simple coumarins	HERB003010;HERB006189	Murraya paniculata [Syn. Chalcas paniculata];Micromelum integerrimum	3.8			273.075	286.4	3.2	POS	[M+H]+	level1	3.91696e+07	3.94671e+07	3.89375e+07
(2R,3R,4S,5S,6R)-2-benzyloxy-6-[[(2S,3R,4S,5S)-3,4,5-trihydroxytetrahydropyran-2-yl]oxymethyl]tetrahydropyran-3,4,5-triol	269.1;101;401.1	C18H26O10		WOGBNISMMIOPAZ-WSRGYXCDSA-N			71511240						3.8			401.145	247.4	0.1	NEG	[M-H]-	level1	3.19616e+07	3.11894e+07	3.06356e+07
1-(4-hydroxy-2-methoxy-phenyl)-3-(4-hydroxyphenyl)prop-2-en-1-one	269.1;120;59	C16H14O4	51828-10-5	PACBGANPVNHGNP-UHFFFAOYSA-N			25201046	Shikimates and Phenylpropanoids	Flavonoids	Chalcones	HERB000164;HERB002846;HERB002850;HERB003369;HERB003924;HERB004093;HERB004265;HERB004316;HERB004693;HERB005030;HERB006494;HERB005297;HERB001705	Acorus calamus;Lignum Dalbergiae odoriferae Rosewood;Dalbergia odorifera;Stamen Nelumbinis;/;/;Asarum europaeum;Semen Sterculiae Lychnophorae;Semen Myristicae;Rhizoma Acori Talarinowii;Cymbopogon goeringii;Caesalpinia sappan;Apis mellifera ligustica	3.8			269.082	354.5	0.4	NEG	[M-H]-	level1	8.62053e+06	8.66468e+06	8.66625e+06
5,7,11,19-tetraoxapentacyclo[10.8.0.02,10.04,8.013,18]icosa-2,4(8),9,13(18),14,16-hexaen-16-ol	285.1;270.1;271.1	C16H12O5	2035-15-6	HUKSJTUUSUGIDC-UHFFFAOYSA-N			363863	Shikimates and Phenylpropanoids	Isoflavonoids	Pterocarpan	HERB000754;HERB001990;HERB002471;HERB002472;HERB003164;HERB003435;HERB004093;HERB004313;HERB004470;HERB004883;HERB005698;HERB004609;HERB005092;HERB001779;HERB002976;HERB004193	Maackia amurensis;Erycibe expansa;Sophora japonica;flos Sophorae;Radix Sophorae flavescentis;Sophora tomentosa;/;Derris scandens;Lythrum salicaria;Radix Sophorae Tonkinensis;Andira inermis;Radix Ginseng;/;Radix Glycyrrhizae;Radix Euphorbiae Pekinensis;/	3.79			285.075	394	3.3	POS	[M+H]+	level1	4.04949e+07	4.8382e+07	4.51918e+07
2-amino-9-(2,7-dihydroxy-2-oxo-4a,6,7,7a-tetrahydro-4H-furo[3,2-d][1,3,2]dioxaphosphinin-6-yl)-1H-purin-6-one	152.1;153.1;346.1	C10H12N5O7P	40732-48-7	ZOOGRGPOEVQQDX-UHFFFAOYSA-N			135402012	Carbohydrates	Nucleosides	Purine nucleos(t)ides	HERB001610;HERB002040;HERB001164	Herba Potentillae Discoloris;Fructus Choerospondiatis;Fructus Zizyphi Jujubae	3.79			346.054	123.8	2.2	POS	[M+H]+	level1	2.47063e+07	3.26737e+07	2.56052e+07
2-hydroxy-3-methoxy-benzaldehyde	136;151;137	C8H8O3	148-53-8	JJVNINGBHGBWJH-UHFFFAOYSA-N			8991	Shikimates and Phenylpropanoids	Phenylpropanoids (C6-C3)	Cinnamic acids and derivatives			3.79			151.04	273.2	0.2	NEG	[M-H]-	level1	8.4689e+06	9.07429e+06	8.88208e+06
7,8-dihydroxy-4-phenyl-chromen-2-one	253.1;117;252	C15H10O4	842-01-3	JRVIIPJSVKTPBK-UHFFFAOYSA-N			5413034	Shikimates and Phenylpropanoids	Flavonoids	Neoflavonoids			3.79			253.051	338.6	0.1	NEG	[M-H]-	level1	7.24441e+06	7.15755e+06	6.92551e+06
Pinobanksin	253.1;117;252	C15H12O5	96335-75-0	SUYJZKRQHBQNCA-LSDHHAIUSA-N	C09826		73202	Shikimates and Phenylpropanoids	Flavonoids	Dihydroflavonols	HERB002263;HERB000511;HERB001705;HERB002880;HERB003930	Fructus Galangae;Bretschneidera sinensis;Apis mellifera ligustica;Polygonum nodosum;Bulbophyllum odoratissimum [Syn. Stelis odoratissimum]	3.79			253.051	338.6	0.3	NEG	[M-H2O-H]-	level1	7.24441e+06	7.15755e+06	6.92551e+06
2-(2,6-dihydroxyphenyl)-3,5,7-trihydroxy-chromone	125;301;301	C15H10O7	92519-95-4	NULZZCUABWZIRV-UHFFFAOYSA-N			5320471	Shikimates and Phenylpropanoids	Flavonoids	Flavonols	HERB002563;HERB001285;HERB002052	Radix Scutellariae;Scutellaria amoena;Ramulus Euonymi	3.79			301.036	291.6	0.7	NEG	[M-H]-	level1	3.66149e+06	3.46385e+06	3.74846e+06
(1R,3R,4S,5R)-1,3,4-trihydroxy-5-[(E)-3-(4-hydroxyphenyl)prop-2-enoyl]oxy-cyclohexanecarboxylic acid	163;119.1;191.1	C16H18O8	87099-71-6	BMRSEYFENKXDIS-QHAYPTCMSA-N			9945785	Shikimates and Phenylpropanoids	Phenylpropanoids (C6-C3)	Cinnamic acids and derivatives	HERB002983;HERB003618;HERB005412	Herba Schizonepetae;Semen Phaseoli Radiati;Semen Persicae	3.79			337.093	244.6	0.5	NEG	[M-H]-	level1	3.56932e+07	9.48983e+06	3.44847e+07
3,5,6,7,3',4'-Hexamethoxyflavone	403.1;373.1;388.1	C21H22O8	1251-84-9	CHXSDKWBSFDZEU-UHFFFAOYSA-N			386331	Shikimates and Phenylpropanoids	Flavonoids	Flavonols	HERB002536	Vitex negundo	3.78			403.137	374.1	3.6	POS	[M+H]+	level1	5.49086e+07	5.5589e+07	5.88823e+07
7-hydroxy-3-(4-hydroxyphenyl)-5-methoxy-chromen-4-one	285.1;270.1;284.3	C16H12O5	4569-98-6	YSINCDVRUMTOPK-UHFFFAOYSA-N			5748551	Shikimates and Phenylpropanoids	Isoflavonoids	Isoflavones	HERB002258	Trifolium pratense	3.78			285.075	337.1	3.3	POS	[M+H]+	level1	1.98856e+07	2.12742e+07	2.07373e+07
6,7,4'-Trihydroxyisoflavone	269;241.1;251	C15H10O5	17817-31-1	GYLUFQJZYAJQDI-UHFFFAOYSA-N	C14314		5284649	Shikimates and Phenylpropanoids	Isoflavonoids	Isoflavones			3.78			269.045	334.7	0.9	NEG	[M-H]-	level1	2.61924e+07	2.48697e+07	3.00782e+07
Isoacteoside	161;623.2;179	C29H36O15	61303-13-7	FNMHEHXNBNCPCI-QEOJJFGVSA-N			6476333	Shikimates and Phenylpropanoids	Phenylpropanoids (C6-C3)	Cinnamic acids and derivatives	HERB000770;HERB000835;HERB000767;HERB000020;HERB000164;HERB000766;HERB001783;HERB002409;HERB003409;HERB004088;HERB005012;HERB005473;HERB007243	Semen Plantaginis;Folium Clerodentri trichotomi;Herba Plantaginis;Veronica persica;Acorus calamus;Plantago asiatica;Rehmannia glutinosa [Syn. Rehmannia glutinosa f. huechingensis];Fraxinus ornus;Orobanche coerulescens;Harpagophytum procumbens;Radix Rehmanniae;Lippia dulcis;Phlomis brunneogaleata	3.78			623.199	273.7	0.8	NEG	[M-H]-	level1	6.80827e+06	4.98845e+06	6.92365e+06
Magnolioside	191.1;192.1;161	C16H18O9	121-34-6	WBAVLTNIRYDCPM-YMILTQATSA-N			3084335	Shikimates and Phenylpropanoids	Coumarins	Simple coumarins			3.78			353.088	245.4	0.5	NEG	[M-H]-	level1	2.86647e+08	2.84262e+08	2.84075e+08
3-(4-hydroxyphenyl)-5-methoxy-7-[(2S,3R,4S,5S,6R)-3,4,5-trihydroxy-6-(hydroxymethyl)tetrahydropyran-2-yl]oxy-chromen-4-one	285.1;286.1;270.1	C22H22O10	128856-77-9	KSVVGBSBNPMXJF-RECXWPGBSA-N			189922	Shikimates and Phenylpropanoids	Isoflavonoids	Isoflavones			3.77			447.127	273.3	2.5	POS	[M+H]+	level1	1.43388e+07	1.46462e+07	1.49483e+07
8-[(E)-4-hydroxy-3-methyl-but-2-enyl]-7-methoxy-chromen-2-one	189.1;243.1;261.1	C15H16O4	73292-93-0	NYBDJZVNEBTWCZ-XCVCLJGOSA-N			10730037	Shikimates and Phenylpropanoids	Coumarins	Simple coumarins			3.77			261.111	363.5	4.7	POS	[M+H]+	level1	2.97998e+06	6.5129e+06	3.23815e+06
Xanthurenic acid	206;178;188.1	C10H7NO4	59-00-7	FBZONXHGGPHHIY-UHFFFAOYSA-N	C02470	HMDB0000881	5699	Alkaloids	Anthranilic acid alkaloids	Acridone alkaloids			3.77			206.044	218.2	1.8	POS	[M+H]+	level1	9.49837e+06	9.7494e+06	9.62647e+06
3-phenyl-1-(2,4,6-trihydroxyphenyl)prop-2-en-1-one	119.1;135;255.1	C15H12O4	4197-97-1	LOYXTWZXLWHMBX-UHFFFAOYSA-N			460718	Shikimates and Phenylpropanoids	Flavonoids	Chalcones			3.77			255.066	375.1	0.2	NEG	[M-H]-	level1	2.06782e+07	2.11597e+07	2.06848e+07
Rubiadin-1-methyl ether	252;267.1;253	C16H12O4	7460-43-7	NTBUBTCXACOEEC-UHFFFAOYSA-N			96191	Polyketides	Polycyclic aromatic polyketides	Anthraquinones and anthrones	HERB002329;HERB000134;HERB002700;HERB005571;HERB006386	Knoxia valerianoides;/;/;Hymenodictyon excelsum;Morinda umbellata	3.77			267.066	378.1	0.3	NEG	[M-H]-	level1	2.81264e+07	2.82202e+07	2.8252e+07
2-Furoic acid	111;67;55	C5H4O3	88-14-2	SMNDYUVBFMFKNZ-UHFFFAOYSA-N	C01546	HMDB0000617	6919				HERB000881;HERB001211;HERB000178;HERB000403;HERB000584;HERB001942;HERB002258;HERB002505;HERB002808;HERB003127;HERB003595;HERB004129;HERB004462;HERB004468;HERB004950;HERB005099;HERB005190;HERB005471;HERB006587;HERB006908;HERB007159;HERB005969;HERB006860;HERB003431	Radix Aconiti;Radix Codonopsis pilosulae;Phaseolus vulgaris;Radix Glehniae;Rhizoma Atractylodis;Rhizoma Dryriae;Trifolium pratense;Artemisia scoparia [Syn. Artemisia capillaris var. scoparia];Alocasia cucullata [Syn. Arum cucullatum ];Ulva pertusa;Ocimum basilicum;Flos Rhododendri Mollis;Senecio scandens [Syn. Senecio chinensis];Rhizoma Homalomee occultae;Fructus Corni;Diospyros kaki;Codium fragi…	3.77			111.009	93.6	0.5	NEG	[M-H]-	level1	1.67154e+07	1.74961e+07	1.64568e+07
5,7-Dihydroxycoumarin	177;133;105	C9H6O4	2732-18-5	KIQQFVJHWNCGAU-UHFFFAOYSA-N			5324654	Shikimates and Phenylpropanoids	Coumarins	Simple coumarins	HERB004822;HERB004834;HERB006767;HERB006811	/;Folium Mori;Murraya siamensis;Flos Rosae chinensis	3.77			177.019	253	0.3	NEG	[M-H]-	level1	9.39646e+06	9.47428e+06	9.32167e+06
(2S,3R,4S,5S,6R)-2-[4-[(2R,3R)-4-hydroxy-3-[(4-hydroxy-3-methoxy-phenyl)methyl]-2-(hydroxymethyl)butyl]-2-methoxy-phenoxy]-6-(hydroxymethyl)tetrahydropyran-3,4,5-triol	361.2;523.2;362.2	C26H36O11		PCWPSOCJBMEHGK-DNABOVRESA-N			45359589	Shikimates and Phenylpropanoids	Lignans	Dibenzylbutane lignans	HERB000323;HERB000403	Radix Isatidis seu Baphicacanthi;Radix Glehniae	3.77			523.218	283.9	0	NEG	[M-H]-	level1	2.46376e+06	2.23077e+06	2.29892e+06
Homoveratric acid	179.1;147;161.1	C10H12O4	93-40-3	WUAXWQRULBZETB-UHFFFAOYSA-N		HMDB0000434	7139	Shikimates and Phenylpropanoids	Phenolic acids (C6-C1)	Simple phenolic acids			3.76			179.07	299.2	3	POS	[M-H2O+H]+	level1	1.87024e+06	1.97057e+06	1.96715e+06
(1R,2R,5S,8R,14R,15R,16S)-16-hydroxy-8-isopropenyl-1,2,14,17,17-pentamethyl-pentacyclo[11.7.0.02,10.05,9.014,18]icosane-5,15-dicarboxylic acid	485.3;403.7;485.2	C30H46O5	21302-79-4	WLCHQSHZHFLMJH-GAVPBTRYSA-N			10096940	Terpenoids	Triterpenoids	Abeolupane triterpenoids	HERB001164;HERB005731;HERB007002;HERB004118;HERB004453;HERB005319	Fructus Zizyphi Jujubae;/;/;/;radix Peucedani;Semen Ziziphi Spinosae	3.76			485.327	451.5	0.6	NEG	[M-H]-	level1	1.10911e+06	1.08564e+06	1.03203e+06
Taurodeoxycholic acid	498.3;55.4	C26H45NO6S	516-50-7	AWDRATDZQPNJFN-VAYUFCLWSA-N	C05463	HMDB0000896	2733768	Terpenoids	Steroids	Cholane steroids	HERB004201;HERB006240	Calculus Bovis;Selenarctos thibetanus, Ursus arctos	3.76			498.29	542.8	0.7	NEG	[M-H]-	level1	4.07802e+06	3.99463e+06	4.21073e+06
Luteolin 7-O-glucuronide	287.1;288.1;463.1	C21H18O12	29741-10-4	VSUOKLTVXQRUSG-ZFORQUDYSA-N	C03515	HMDB0240541	5280601	Shikimates and Phenylpropanoids	Flavonoids	Flavones	HERB001942;HERB002405;HERB002983;HERB003031;HERB003658;HERB001019;HERB001901;HERB002369;HERB002515;HERB003616;HERB004853;HERB005977;HERB006437;HERB006918	Rhizoma Dryriae;Rhizoma Polygoni cuspidati;Herba Schizonepetae;Flos Chrysanthemi;Herba Ephedrae;Plantago major;/;/;Artemisia annua;Herba Humuli Scandentis;Fructus Amomi;Herba Agrimoniae;Taraxacum officinale;Veronicastrum sibiricum	3.75			463.086	304.4	2.4	POS	[M+H]+	level1	8.95905e+06	8.90631e+06	9.08117e+06
5-hydroxy-2-methyl-7-[(2S,3R,4S,5S,6R)-3,4,5-trihydroxy-6-(hydroxymethyl)tetrahydropyran-2-yl]oxy-chromen-4-one	163;193;103.1	C16H18O9	58108-99-9	BYYDEEAJCDGLER-YMILTQATSA-N			5321494	Polyketides	Chromanes	Chromones	HERB002729;HERB005013;HERB005248	Sinoadina racemosa [Syn. Adina racemosa ];Staphylea bumalda;Delphinium staphisagria	3.75			355.102	219.6	1.1	POS	[M+H]+	level1	6.38164e+06	7.88331e+06	7.76749e+06
phenethanolamine	120.1;103.1;93.1	C8H11NO	7568-93-6	ULSIYEODSMZIPX-UHFFFAOYSA-N	C02735	HMDB0001065	1000	Alkaloids	Tyrosine alkaloids	Phenylethylamines			3.75			120.08	100.6	2.9	POS	[M-H2O+H]+	level1	9.15211e+07	9.68685e+07	9.90079e+07
2,5-Dihydroxyacetophenone	136;151;137	C8H8O3	490-78-8	WLDWSGZHNBANIO-UHFFFAOYSA-N		HMDB0032629	10279	Shikimates and Phenylpropanoids					3.75			151.04	273.2	0.2	NEG	[M-H]-	level1	8.4689e+06	9.07429e+06	8.88208e+06
Propionic acid	73;45	C3H6O2	79-09-4	XBDQKXXYIPTUBI-UHFFFAOYSA-N	C00163	HMDB0000237	1032	Fatty acids	Fatty Acids and Conjugates	Branched fatty acids	HERB000186;HERB002209;HERB002700;HERB003573;HERB004191;HERB004834;HERB007111;HERB003072;HERB005742;HERB000161;HERB004021;HERB004242;HERB005017	Semen Ginkgo;Semen Glycine Max;/;/;Fructus Arctii lappae;Folium Mori;Succus Bambusae;/;Fructus Mume;Semen Lablab Album;Fructus Chaenomelis;Fructus Ligustri lucidi;Rhizoma Zingiberis Recens	3.75			73.0295	65.3	0.2	NEG	[M-H]-	level1	1.41796e+07	1.6995e+07	1.58063e+07
Glycyrrhizin	821.4;351.1;113	C42H62O16	1405-86-3	LPLVUJXQOOQHMX-QWBHMCJMSA-N			14982	Terpenoids	Triterpenoids	Oleanane triterpenoids	HERB001355;HERB001779;HERB006926;HERB002494;HERB000974;HERB001249;HERB001780;HERB001781;HERB001782;HERB002000;HERB004883;HERB006047;HERB006048;HERB006049;HERB001876;HERB003174;HERB005022;HERB000892;HERB006982;HERB006990;HERB007003	Exocarpium Benincasae;Radix Glycyrrhizae;Glycyrrhiza inflata;Glycyrrhiza kansuensis;Glycyrrhiza aspera;Cortex Lycii Radicis;/;Radix Glycyrrhizae uralensis;/;Glycyrrhiza glabra;Radix Sophorae Tonkinensis;Abrus precatorius;/;/;flos puerariae lobatae;Semen armeniacae amarum;Rhizoma Cimicifugae;Herba Sedi sarmentosi;Radix Glycyrrhizae Praeparata;Radix Glycyrrhizae Preparata;/	3.75			821.396	481	0	NEG	[M-H]-	level1	5.89046e+08	9.35587e+08	5.83729e+08
Diammonium Glycyrrhizinate	821.4;351.1;113	C42H62O16	1405-86-3	LPLVUJXQOOQHMX-UHFFFAOYSA-N	C02284	HMDB0029843	3495	Terpenoids	Triterpenoids	Oleanane triterpenoids	HERB001355;HERB001779;HERB006926;HERB002494;HERB000974;HERB001249;HERB001780;HERB001781;HERB001782;HERB002000;HERB004883;HERB006047;HERB006048;HERB006049;HERB001876;HERB003174;HERB005022;HERB000892;HERB006982;HERB006990;HERB007003	Exocarpium Benincasae;Radix Glycyrrhizae;Glycyrrhiza inflata;Glycyrrhiza kansuensis;Glycyrrhiza aspera;Cortex Lycii Radicis;/;Radix Glycyrrhizae uralensis;/;Glycyrrhiza glabra;Radix Sophorae Tonkinensis;Abrus precatorius;/;/;flos puerariae lobatae;Semen armeniacae amarum;Rhizoma Cimicifugae;Herba Sedi sarmentosi;Radix Glycyrrhizae Praeparata;Radix Glycyrrhizae Preparata;/	3.75			821.396	481	0	NEG	[M-H]-	level1	5.89046e+08	9.35587e+08	5.83729e+08
Licorice-saponin H2	821.4;351.1;113	C42H62O16	118441-85-3	LPLVUJXQOOQHMX-ZKXOMTPPSA-N			12889143	Terpenoids	Triterpenoids	Oleanane triterpenoids	HERB001355;HERB001779;HERB006926;HERB002494;HERB000974;HERB001249;HERB001780;HERB001781;HERB001782;HERB002000;HERB004883;HERB006047;HERB006048;HERB006049;HERB001876;HERB003174;HERB005022;HERB000892;HERB006982;HERB006990;HERB007003	Exocarpium Benincasae;Radix Glycyrrhizae;Glycyrrhiza inflata;Glycyrrhiza kansuensis;Glycyrrhiza aspera;Cortex Lycii Radicis;/;Radix Glycyrrhizae uralensis;/;Glycyrrhiza glabra;Radix Sophorae Tonkinensis;Abrus precatorius;/;/;flos puerariae lobatae;Semen armeniacae amarum;Rhizoma Cimicifugae;Herba Sedi sarmentosi;Radix Glycyrrhizae Praeparata;Radix Glycyrrhizae Preparata;/	3.75			821.396	481	0	NEG	[M-H]-	level1	5.89046e+08	9.35587e+08	5.83729e+08
Stearidonic acid	275.2;231.2;59	C18H28O2	20290-75-9	JIWBIWFOSCKQMA-LTKCOYKYSA-N	C16300	HMDB0006547	5312508	Fatty acids	Fatty Acids and Conjugates	Unsaturated fatty acids	HERB003210;HERB006784	Thallus Lamiriae;/	3.75			275.202	463.1	0.2	NEG	[M-H]-	level1	7.53354e+06	7.3777e+06	7.36942e+06
(E)-5-(2,3-dimethyl-3-tricyclo[2.2.1.02,6]heptanyl)-2-methyl-pent-2-enoic acid	233.2	C15H22O2	74642-79-8	NZSCHTYUGUVLHG-WEVVVXLNSA-N			14059029	Terpenoids	Sesquiterpenoids	Santalane sesquiterpenoids	HERB004479;HERB005392;HERB007215;HERB007216	Radix et Rhizoma Notopterygii;Lignum Santaii Albi;Pterocarpus indicus;lignum pterocarpi indici	3.75			233.155	457.9	0.1	NEG	[M-H]-	level1	2.0324e+06	2.0764e+06	2.05341e+06
4-Chromanone	147;103.1;59	C9H8O2	491-37-2	MSTDXOZUKAQDRL-UHFFFAOYSA-N			68110	Shikimates and Phenylpropanoids	Isoflavonoids				3.75			147.045	356.6	0.3	NEG	[M-H]-	level1	1.01905e+07	1.01919e+07	1.00282e+07
5,7-dihydroxy-4-(4-methoxyphenyl)chroman-2-one	109;285;285.1	C16H14O5		OKBWVJGQTFYYQA-UHFFFAOYSA-N			11460348	Shikimates and Phenylpropanoids	Flavonoids	Neoflavonoids			3.75			285.077	353.3	0.3	NEG	[M-H]-	level1	3.44499e+06	3.22127e+06	3.41757e+06
N-Methylglutamic acid	142.1;100;98.1	C6H11NO4	35989-16-3	XLBVNMSMFQMKEY-BYPYZUCNSA-N	C01046	HMDB0062660	439377	Amino acids and Peptides	Small peptides	Aminoacids			3.75			142.051	66.8	0.1	NEG	[M-H2O-H]-	level1	1.13781e+07	1.12231e+07	2.97836e+06
Pyruvaldehyde	71;41;43	C3H4O2	78-98-8	AIJULSRZWUXGPQ-UHFFFAOYSA-N	C00546	HMDB0001167	880	Fatty acids	Fatty acyls	Fatty aldehydes	HERB001355;HERB001779;HERB004242;HERB005017	Exocarpium Benincasae;Radix Glycyrrhizae;Fructus Ligustri lucidi;Rhizoma Zingiberis Recens	3.75			71.0138	52	0.1	NEG	[M-H]-	level1	2.03762e+07	1.88114e+07	1.96542e+07
Crotonoside	152.1;153.1;70.1	C10H13N5O5	1818-71-9	MIKUYHXYGGJMLM-UUOKFMHZSA-N	C08432		65085	Carbohydrates	Nucleosides	Purine nucleos(t)ides	HERB000129;HERB000139	Fructus Crotonis;/	3.74			284.098	75.5	2.4	POS	[M+H]+	level1	5.76273e+07	6.33876e+07	6.09196e+07
1,3,5,6-tetrahydroxy-2-methyl-anthracene-9,10-dione	285;284.3;151	C15H10O6	80368-74-7	JCZGUFVZKUDRMM-UHFFFAOYSA-N			86012754	Polyketides	Polycyclic aromatic polyketides	Anthraquinones and anthrones	HERB002329	Knoxia valerianoides	3.74			285.041	367.8	0.8	NEG	[M-H]-	level1	2.02421e+07	1.97079e+07	2.18022e+07
methyl 2-hydroxy-3-[(2S,3R,4S,5S,6R)-3,4,5-trihydroxy-6-(hydroxymethyl)tetrahydropyran-2-yl]oxy-benzoate	134;167;135.1	C14H18O9		VSTYNZNDJYVPKL-RRZLQCMWSA-N			54409001	Shikimates and Phenylpropanoids	Phenolic acids (C6-C1)	Simple phenolic acids			3.74			329.088	202.6	0.4	NEG	[M-H]-	level1	2.11671e+07	1.18364e+07	1.23475e+07
1-hydroxy-3-methoxy-6-methyl-8-[(2S,3R,4S,5S,6R)-3,4,5-trihydroxy-6-(hydroxymethyl)tetrahydropyran-2-yl]oxy-anthracene-9,10-dione	283.1;268;284.1	C22H22O10	26296-54-8	WLXGUTUUWXVZNM-DQMLXFRHSA-N	C10384		5319323	Polyketides	Polycyclic aromatic polyketides	Anthraquinones and anthrones	HERB001901;HERB002405;HERB003070;HERB000822;HERB001069;HERB005395;HERB005466;HERB006938;HERB001621	/;Rhizoma Polygoni cuspidati;Semen Cassiae;Fructus Leonuri;Radix et Rhizoma Rhei;Rheum tanguticum;Rheum wittrocki;Rheum palmatum;Folium Sene	3.74			445.114	312	0.1	NEG	[M-H]-	level1	8.6909e+06	8.55771e+06	8.59312e+06
Physcion 8-O-β-D-glucopyranoside	283.1;268;284.1	C22H22O10	29013-18-1	POMKXWCJRHNLRP-DQMLXFRHSA-N		HMDB0035931	168938	Polyketides	Polycyclic aromatic polyketides	Anthraquinones and anthrones	HERB002185	Polygonum multiflorum	3.74			445.114	312	0.1	NEG	[M-H]-	level1	8.6909e+06	8.55771e+06	8.59312e+06
4-(3,4-dihydroxyphenyl)-7-hydroxy-5-[(2S,3R,4S,5S,6R)-3,4,5-trihydroxy-6-(hydroxymethyl)tetrahydropyran-2-yl]oxy-chromen-2-one	284;447.1;285	C21H20O11	116329-89-6	VAPVFWUBNBLVMB-CMWLGVBASA-N			14134093	Shikimates and Phenylpropanoids	Coumarins	Simple coumarins			3.74			447.093	307.8	0.4	NEG	[M-H]-	level1	6.21962e+07	6.22052e+07	6.30594e+07
7,4'-Dihydroxyflavone	253.1;117;252	C15H10O4	2196-14-7	LCAWNFIFMLXZPQ-UHFFFAOYSA-N	C12123	HMDB0247290	5282073	Shikimates and Phenylpropanoids	Flavonoids	Flavones	HERB000171;HERB001923;HERB006827;HERB006926;HERB006340	Sophora viciifolia;Broussonetia papyrifera;Glycyrrhiza yunnanensis;Glycyrrhiza inflata;Crinum asiaticum	3.74			253.051	338.6	0.1	NEG	[M-H]-	level1	7.24441e+06	7.15755e+06	6.92551e+06
4',5-Dihydroxyflavone	253.1;117;252	C15H10O4	6665-67-4	OKRNDQLCMXUCGG-UHFFFAOYSA-N			165521	Shikimates and Phenylpropanoids	Flavonoids	Flavones	HERB000553;HERB001254;HERB002534	/;Herba Euphorbiae humifusae;Rhizoma Polygoti	3.74			253.051	338.6	0.1	NEG	[M-H]-	level1	7.24441e+06	7.15755e+06	6.92551e+06
cis-​9,​10-​Epoxystearic acid	297.2;97;155.1	C18H34O3	24560-98-3	IMYZYCNQZDBZBQ-UHFFFAOYSA-N	C19418	HMDB0247617	15868	Fatty acids	Octadecanoids	Other Octadecanoids			3.74			297.243	489.8	0.1	NEG	[M-H]-	level1	1.17274e+06	1.33463e+06	1.34832e+06
2-[(2S,4aR,8aS)-2-hydroxy-4a-methyl-8-methylene-decalin-2-yl]prop-2-enoic acid	249.1;231.1;57	C15H22O3		WQMBCGHXXVLQTE-CFVMTHIKSA-N			23757244	Terpenoids	Sesquiterpenoids	Eudesmane sesquiterpenoids			3.74			249.15	379.8	0.3	NEG	[M-H]-	level1	3.57576e+06	3.52032e+06	3.36735e+06
(2R,3R,4S,5S,6R)-2-[(2E)-3,7-dimethylocta-2,6-dienoxy]-6-[[(2S,3R,4S,5R)-3,4,5-trihydroxytetrahydropyran-2-yl]oxymethyl]tetrahydropyran-3,4,5-triol	429.2;59;89	C21H36O10	150995-11-2	IEGFOTASSBZIBZ-QLPUMLPOSA-N			6443689	Terpenoids	Monoterpenoids	Acyclic monoterpenoids	HERB006744	Rodgersia pinnata	3.74			429.213	331	0.5	NEG	[M-H2O-H]-	level1	1.74029e+06	1.85247e+06	1.67806e+06
(2R,3R,4S,5S,6R)-2-[(2E)-3,7-dimethylocta-2,6-dienoxy]-6-[[(2S,3R,4S,5S)-3,4,5-trihydroxytetrahydropyran-2-yl]oxymethyl]tetrahydropyran-3,4,5-triol	429.2;59;89	C21H36O10	152520-94-0	IEGFOTASSBZIBZ-WRRPXPPESA-N			10253091	Terpenoids	Monoterpenoids	Acyclic monoterpenoids	HERB006744	Rodgersia pinnata	3.74			429.213	331	0.5	NEG	[M-H2O-H]-	level1	1.74029e+06	1.85247e+06	1.67806e+06
(2S,3S,4aS)-2,3,7-trihydroxy-9-methoxy-4a-methyl-3,4-dihydro-2H-benzo[c]chromen-6-one	163;119.1;164	C15H16O6	29752-43-0	MMHTXEATDNFMMY-WBIUFABUSA-N			34687	Shikimates and Phenylpropanoids	Coumarins	Isocoumarins			3.74			291.087	275.3	0.5	NEG	[M-H]-	level1	7.33444e+06	7.5717e+06	7.94261e+06
Pyrocatechol	109;108;66	C6H6O2	120-80-9	YCIMNLLNPGFGHC-UHFFFAOYSA-N	C00090	HMDB0000957	289	Shikimates and Phenylpropanoids			HERB006122;HERB000161;HERB000186;HERB000253;HERB000330;HERB000594;HERB000666;HERB000710;HERB000726;HERB000868;HERB001034;HERB001164;HERB001171;HERB001215;HERB001239;HERB001271;HERB001409;HERB001583;HERB001584;HERB001685;HERB001749;HERB002168;HERB002191;HERB002194;HERB002242;HERB002276;HERB002428;HERB003365;HERB003376;HERB003392;HERB004423;HERB004822;HERB005223;HERB005402;HERB005732;HERB005811;HER…	Herba Cirsii;Semen Lablab Album;Semen Ginkgo;Aquilaria sinensis;Rhizoma Pinelliae;Fructus tsaoko;/;/;/;Fructus Meliae Toosendan;/;Fructus Zizyphi Jujubae;/;Semen Cavaliae;Erigeron breviscapus;Radix Sanguisorbae;Cortex Eucommiae;Catechu;Uncaria gambir;/;Poria;/;Folium Nelumbinis;Fructus Chebulae;Semen Sesami Nigrum;Flos Carthami;Exocarpium Citri grandis;Cercidiphyllum japonicum var. sinense;Nelumb…	3.74			109.029	162.1	0.5	NEG	[M-H]-	level1	3.31764e+06	3.28006e+06	3.11162e+06
(1S,3R,4R,5R)-1,3,4-trihydroxy-5-[(E)-3-(4-hydroxy-3-methoxy-phenyl)prop-2-enoyl]oxy-cyclohexanecarboxylic acid	191.1;111;173	C17H20O9	62929-69-5	RAGZUCNPTLULOL-KJJWLSQTSA-N	C02572		9799386	Shikimates and Phenylpropanoids	Phenylpropanoids (C6-C3)	Cinnamic acids and derivatives	HERB000137;HERB001259;HERB003528;HERB006041;HERB002962;HERB005412;HERB001969	Fructus Anisi Stellati;Cynanchum thesioides;Aloe;Helianthus annuus;Flos Lonicerae;Semen Persicae;/	3.74			367.103	291.1	0.2	NEG	[M-H]-	level1	1.29183e+07	1.06033e+07	1.09646e+07
Tetrahydrocurcumin	191.1;299.1;153.1	C21H24O6	36062-04-1	LBTVHXHERHESKG-UHFFFAOYSA-N		HMDB0005789	124072	Shikimates and Phenylpropanoids	Diarylheptanoids	Linear diarylheptanoids			3.73			373.163	357.9	3.5	POS	[M+H]+	level1	7.80169e+06	8.15983e+06	7.9633e+06
1-Caffeoylquinic acid	191.1;353.1;179	C16H18O9	1241-87-8	GWTUHAXUUFROTF-DUXPYHPUSA-N			6451212	Shikimates and Phenylpropanoids	Phenylpropanoids (C6-C3)	Cinnamic acids and derivatives	HERB000580;HERB000244	Fructus Xanthii sibirici;Imperata cylindrica var. major	3.73			353.088	220.2	0.6	NEG	[M-H]-	level1	2.73787e+08	2.76983e+08	2.72788e+08
1-Kestose	89;59;71	C18H32O16	470-69-9	VAWYEUIPHLMNNF-OESPXIITSA-N	C03661	HMDB0011729	440080	Carbohydrates	Saccharides	Polysaccharides	HERB001873;HERB003224	Allium victorialis;Valeriana officinalis var. latifolia	3.73			503.161	44.5	0.5	NEG	[M-H]-	level1	1.46941e+07	1.64742e+07	1.45449e+07
1-[2,4-dihydroxy-6-[(2S,3R,4S,5S,6R)-3,4,5-trihydroxy-6-(hydroxymethyl)tetrahydropyran-2-yl]oxy-phenyl]ethanone	134;167;135.1	C14H18O9	26089-54-3	GFKQVLKFPJGJEP-RGCYKPLRSA-N			179470	Polyketides	Phloroglucinols	Acyl phloroglucinols	HERB005144;HERB002127	Prangos pabularia;Davallia mariesii	3.73			329.088	202.6	0.4	NEG	[M-H]-	level1	2.11671e+07	1.18364e+07	1.23475e+07
Hypoxanthine	75;135;89	C5H4N4O	68-94-0	FDGQSTZJBFJUBT-UHFFFAOYSA-N	C00262	HMDB0000157	790	Alkaloids	Pseudoalkaloids	Purine alkaloids	HERB005732;HERB000323;HERB000330;HERB003288;HERB000253;HERB001101;HERB001333;HERB001914;HERB002048;HERB002122;HERB002640;HERB003536;HERB004402;HERB004563;HERB005390;HERB005549;HERB005943;HERB006937	Trogopterus xanthipes, Pteromys volans;Radix Isatidis seu Baphicacanthi;Rhizoma Pinelliae;radix tripterygii wilfordii;Aquilaria sinensis;Folium Isatidis;Cordyceps;Lycium chinense;Coprinus atramentarius;Penaeus orientalis;Semen Canbis;Cervus nippon , Cervus elaphus;pollen typhae;Pheretima aspergillum;Radix Pseudostellariae;Eupolyphaga seu Steleophaga;Bos taurus domesticus;Pinellia pedatisecta	3.73			135.03	56.1	10.1	NEG	[M-H]-	level1	1.93981e+08	1.66568e+08	1.87292e+08
Rubrofusarin gentiobioside	271.1;594.2;433.1	C27H32O15	24577-90-0	JIBJMBHKGBDCPN-IJTBWITGSA-N			503733	Polyketides	Xanthones	Methyl xanthones	HERB002428;HERB003070;HERB003740;HERB005729	Exocarpium Citri grandis;Semen Cassiae;Mangifera indica;Cassia quinquangula	3.73			595.168	255.3	1.3	NEG	[M-H]-	level1	3.7384e+06	3.57468e+06	3.72446e+06
Cassiaside C	271.1;594.2;433.1	C27H32O15	119170-52-4	GBGJNKYTLIUCMX-YUMVGKRXSA-N			5317701	Shikimates and Phenylpropanoids	Coumarins	Isocoumarins	HERB001480;HERB002428;HERB003070	Cassia obtusifolia;Exocarpium Citri grandis;Semen Cassiae	3.73			595.168	255.3	1.3	NEG	[M-H]-	level1	3.7384e+06	3.57468e+06	3.72446e+06
Ketoleucine	129.1;128;85	C6H10O3	816-66-0	BKAJNAXTPSGJCU-UHFFFAOYSA-N	C00233	HMDB0000695	70	Fatty acids	Fatty Acids and Conjugates	Oxo fatty acids			3.73			129.056	225.1	0.2	NEG	[M-H]-	level1	5.24539e+06	4.9477e+06	5.45281e+06
3-Methoxyphenylacetic acid	165.1;59;121.1	C9H10O3	1798-09-0	LEGPZHPSIPPYIO-UHFFFAOYSA-N		HMDB0059969	15719	Shikimates and Phenylpropanoids	Phenolic acids (C6-C1)	Simple phenolic acids			3.72			165.056	276.7	0.3	NEG	[M-H]-	level1	1.88377e+07	1.95426e+07	1.9238e+07
2-Hydroxy-6-methoxybenzoic acid	152;108;167	C8H8O4	3147-64-6	AAUQLHHARJUJEH-UHFFFAOYSA-N			591524	Shikimates and Phenylpropanoids	Phenolic acids (C6-C1)	Simple phenolic acids	HERB006571		3.72			167.035	251.7	0.3	NEG	[M-H]-	level1	1.86267e+06	1.3044e+07	1.32084e+07
5-[(2S,3R,4S,5S,6R)-6-[[(2R,3R,4R)-3,4-dihydroxy-4-(hydroxymethyl)tetrahydrofuran-2-yl]oxymethyl]-3,4,5-trihydroxy-tetrahydropyran-2-yl]oxy-4-(3,4-dihydroxyphenyl)-7-hydroxy-chromen-2-one	284;579.1;285	C26H28O15	116329-90-9	URQNORFSMLKGLE-JEQMPJCPSA-N			14134095	Shikimates and Phenylpropanoids	Coumarins	Simple coumarins			3.72			579.136	300.1	1.2	NEG	[M-H]-	level1	6.77044e+06	6.66435e+06	6.65783e+06
2-Ketobutyric acid	73;101;59	C4H6O3	600-18-0	TYEYBOSBBBHJIV-UHFFFAOYSA-N	C00109	HMDB0000005	58	Fatty acids	Fatty Acids and Conjugates	Oxo fatty acids			3.72			101.024	40.4	0.3	NEG	[M-H]-	level1	2.27036e+07	2.00743e+07	2.08568e+07
3,5,7-trihydroxy-8-methoxy-2-(4-methoxyphenyl)chromen-4-one	314;329.1;315	C17H14O7	3443-28-5	HLSIOUXODPWHFI-UHFFFAOYSA-N			10404353	Shikimates and Phenylpropanoids	Flavonoids	Flavonols			3.72			329.067	354.9	0.5	NEG	[M-H]-	level1	3.12263e+06	2.71776e+06	2.90318e+06
2,6-Dihydroxybenzoic acid	153;109;135	C7H6O4	303-07-1	AKEUNCKRJATALU-UHFFFAOYSA-N	C21298	HMDB0013676	9338	Shikimates and Phenylpropanoids	Phenolic acids (C6-C1)	Simple phenolic acids	HERB001901;HERB002405;HERB004578	/;Rhizoma Polygoni cuspidati;Rhizoma Bistortae	3.72			153.019	314.6	0.4	NEG	[M-H]-	level1	3.07808e+06	3.4229e+06	3.2194e+06
Methylpyroglutamate	109;108;126.1	C6H9NO3	4931-66-2	HQGPKMSGXAUKHT-BYPYZUCNSA-N			78646	Amino acids and Peptides	Small peptides	Aminoacids	HERB004042;HERB004783	/;Radix Notoginseng	3.71			126.055	59.4	2.5	POS	[M-H2O+H]+	level1	2.52281e+06	3.00968e+06	2.8319e+06
2-Hydroxyadenine	152.1;135;97.1	C5H5N5O	3373-53-3	DRAVOWXCEBXPTN-UHFFFAOYSA-N		HMDB0000403	76900	Alkaloids	Pseudoalkaloids	Purine alkaloids	HERB000129;HERB000139	Fructus Crotonis;/	3.71			152.056	75.2	2.6	POS	[M+H]+	level1	2.88227e+07	3.02673e+07	2.96194e+07
3,5,7-trihydroxy-2-[2-hydroxy-6-[(2S,3R,4S,5S,6R)-3,4,5-trihydroxy-6-(hydroxymethyl)tetrahydropyran-2-yl]oxy-phenyl]chromen-4-one	303;304.1;85	C21H20O12	172428-47-6	WLCYEFFWFTVKQR-GFOOFYSOSA-N			51136588	Shikimates and Phenylpropanoids	Flavonoids	Flavonols			3.71			465.101	296.6	2.6	POS	[M+H]+	level1	3.30455e+06	3.34515e+06	3.36394e+06
Euscaphic acid	469.3;425.3;52.1	C30H48O5	53155-25-2	OXVUXGFZHDKYLS-QUFHAEKXSA-N	C17890	HMDB0036651	471426	Terpenoids	Triterpenoids	Ursane and Taraxastane triterpenoids	HERB000993;HERB001034;HERB001271;HERB002351;HERB002494;HERB002713;HERB002966;HERB003065;HERB003805;HERB004349;HERB004817;HERB005374;HERB005592;HERB000036;HERB001193;HERB001610;HERB003288;HERB004822;HERB005658;HERB005889;HERB006811;HERB001117;HERB001754;HERB002436;HERB003439;HERB003504;HERB003636;HERB004242;HERB004350;HERB006012;HERB007114;HERB007160;HERB007208;HERB000314;HERB001397;HERB004481;HER…	Rubus alceaefolius;/;Radix Sanguisorbae;/;Glycyrrhiza kansuensis;herba centellae;Fructus Rosae laevigatae;Rosa sericea;Rubus parviforlius;Eriobotrya japonica;Salvia trijuga;Eriobotrya deflexa;Pygeum topengii;Ardisiae japonicae;Radix Salviae liguliobae;Herba Potentillae Discoloris;radix tripterygii wilfordii;/;Herba Potentillae Chinensis;/;Flos Rosae chinensis;Caulis Sargentodoxae;/;Torilis japoni…	3.71			469.333	498	0.6	NEG	[M-H2O-H]-	level1	859804	906722	762093
Methylsuccinic acid	87;131;113	C5H8O4	498-21-5	WXUAQHNMJWJLTG-UHFFFAOYSA-N		HMDB0001844	10349	Fatty acids	Fatty Acids and Conjugates	Dicarboxylic acids			3.71			131.035	104	0.6	NEG	[M-H]-	level1	2.18513e+07	2.14095e+07	2.16681e+07
3-Hydroxycinnamic acid	119.1;120.1;163	C9H8O3	14755-02-3	KKSDGJDHHZEWEP-SNAWJCMRSA-N	C12621	HMDB0001713	637541	Shikimates and Phenylpropanoids	Phenylpropanoids (C6-C3)	Cinnamic acids and derivatives	HERB001409;HERB003324;HERB003715;HERB006331;HERB007114	Cortex Eucommiae;Citrus limonia;Fructus Hordei Germitus;Papaver somniferum;Radix Boehmeriae	3.71			163.04	292.9	0.6	NEG	[M-H]-	level1	2.66888e+07	2.73058e+07	2.72347e+07
Octadecanedioic acid	313.2;201.1;202.1	C18H34O4	871-70-5	BNJOQKFENDDGSC-UHFFFAOYSA-N		HMDB0000782	70095	Fatty acids	Fatty Acids and Conjugates	Dicarboxylic acids			3.71			313.239	448.5	0.7	NEG	[M-H]-	level1	7.89332e+06	1.37602e+07	7.80906e+06
Poricoic acid A	497.3;476.2;55.3	C31H46O5	137551-38-3	KVAQLXUMUVEKGR-SMFZDKLCSA-N			5471851	Terpenoids	Triterpenoids	Lanostane, Tirucallane and Euphane triterpenoids	HERB001305;HERB001363;HERB001749;HERB001750;HERB001765;HERB003830;HERB005985	Caulis Erycibes;Rabdosia rubescens;Poria;Exodermis Poria;Poria;Isodon japonica [Syn. Rabdosia japonica ];Rabdosia nervosa	3.71			497.328	438.4	1.1	NEG	[M-H]-	level1	1.11455e+06	1.14545e+06	1.13664e+06
(2S,3R,4S,5S,6R)-2-(4-hydroxy-3-methoxy-phenoxy)-6-(hydroxymethyl)tetrahydropyran-3,4,5-triol	138;123;139	C13H18O8	109194-60-7	KWVHACHAQJFTLZ-UJPOAAIJSA-N			11962143				HERB001049;HERB001076;HERB001641;HERB002714;HERB003068;HERB000472;HERB002405;HERB003924	Rhodiola crenulata [Syn. Rhodiola euryphylla];Herba Cirsii Japonici;Carduus crispus;Caulis Millettiae;Rostellularia procumbens [Syn. Justicia procumbens];Herba Polygoni Avicularis;Rhizoma Polygoni cuspidati;/	3.71			301.094	125.4	2	NEG	[M-H]-	level1	2.51876e+06	2.58497e+06	2.80363e+06
1,1,1,1-Kestohexaose	989.3;179.1;113	C36H62O31	62512-19-0	BWRYDXSZCCQXIF-TWMOFSFSSA-N			50938612	Carbohydrates	Saccharides	Polysaccharides			3.71			989.321	74.2	0.3	NEG	[M-H]-	level1	1.86483e+07	1.25834e+07	1.99156e+07
1,8-dihydroxy-3-methyl-6-[(2S,3R,4S,5S,6R)-3,4,5-trihydroxy-6-(hydroxymethyl)tetrahydropyran-2-yl]oxy-anthracene-9,10-dione	271.1;272.1;270.1	C21H20O10	34298-85-6	UBVJENDWBOVRBS-JNHRPPPUSA-N			5317038	Polyketides	Polycyclic aromatic polyketides	Anthraquinones and anthrones	HERB000822;HERB001069;HERB001901;HERB002405;HERB004261;HERB005395;HERB006938;HERB002185	Fructus Leonuri;Radix et Rhizoma Rhei;/;Rhizoma Polygoni cuspidati;Rhamnus frangula [Syn. Frangula alnus];Rheum tanguticum;Rheum palmatum;Polygonum multiflorum	3.7			433.112	321.4	2.9	POS	[M+H]+	level1	5.24308e+06	5.1775e+06	5.25551e+06
Tyramine	120.1;103.1;93.1	C8H11NO	51-67-2	DZGWFCGJZKJUFP-UHFFFAOYSA-N	C00483	HMDB0000306	5610	Alkaloids	Tyrosine alkaloids	Phenylethylamines	HERB000085;HERB000237;HERB000259;HERB001503;HERB001873;HERB002655;HERB002833;HERB003053;HERB003528;HERB003549;HERB003559;HERB003711;HERB003715;HERB003802;HERB003803;HERB004402;HERB004457;HERB004948;HERB005162;HERB006122;HERB006387;HERB006460;HERB006500	Lophophora williamsii;Radix Ampelopsis;/;Lolium multiflorum;Allium victorialis;Herba Capsellae;Glycine max;folium citri tangerie;Aloe;herba pyrolae chinensis;Viscum album;Claviceps purpurea;Fructus Hordei Germitus;Datura innoxia;Datura innoxia;pollen typhae;Radix Moghaniae Philippinensis;/;/;Herba Cirsii;Flos Daturae;Tephrosia noctiflora;Lamium barbatum	3.7			120.08	100.6	2.9	POS	[M-H2O+H]+	level1	9.15211e+07	9.68685e+07	9.90079e+07
Ginsenoside Rk1	109.1;85;425.4	C42H70O12		KWDWBAISZWOAHD-MHOSXIPRSA-N			11499198	Terpenoids	Triterpenoids	Dammarane and Protostane triterpenoids	HERB004616	Folium Ginseng	3.7			767.492	466.3	2.6	POS	[M+H]+	level1	3.29298e+06	7.66651e+06	8.01955e+06
9-hydroxy-7-isopropyl-1,4a-dimethyl-2,3,4,9,10,10a-hexahydrophenanthrene-1-carboxylic acid	317.2;316.3;299.2	C20H28O3		GPFVBJYXFRIOFB-UHFFFAOYSA-N			10448477	Terpenoids	Diterpenoids	Podocarpane diterpenoids			3.7			317.208	463.9	10.1	POS	[M+H]+	level1	2.56202e+06	2.51449e+06	2.46263e+06
Leucylphenylalanine	86.1;166.1;69.1	C15H22N2O3	3063-05-6	KFKWRHQBZQICHA-STQMWFEESA-N		HMDB0013243	6992309	Amino acids and Peptides	Small peptides	Dipeptides			3.7			279.17	245.9	2.7	POS	[M+H]+	level1	1.00283e+07	9.90967e+06	1.01636e+07
7,8-dimethoxychromen-2-one	175;207.1;147	C11H10O4	2445-80-9	CHBBSMUTOCUVDW-UHFFFAOYSA-N			142768	Shikimates and Phenylpropanoids	Coumarins	Simple coumarins			3.7			207.065	245	2.8	POS	[M+H]+	level1	3.04448e+06	4.78522e+06	3.08101e+06
Adenosine 3',5'-cyclic phosphate (cAMP)	136.1;330.1;99	C10H12N5O6P		IVOMOUWHDPKRLL-PKJMTWSGSA-N	C00575	HMDB0000058	56973690	Carbohydrates	Nucleosides	Purine nucleos(t)ides	HERB001610;HERB002040;HERB001164	Herba Potentillae Discoloris;Fructus Choerospondiatis;Fructus Zizyphi Jujubae	3.7			330.059	194.3	2	POS	[M+H]+	level1	3.69815e+07	3.71082e+07	3.61943e+07
(10S,11R)-1,10,11-trihydroxy-9-(hydroxymethyl)-1,2,6a,6b,9,12a-hexamethyl-2,3,4,5,6,6a,7,8,8a,10,11,12,13,14b-tetradecahydropicene-4a-carboxylic acid	485.3;403.7;485.2	C30H48O6		YCOKATFNRPZIIU-FYQRVOBBSA-N			23844073	Terpenoids	Triterpenoids	Ursane and Taraxastane triterpenoids	HERB004822;HERB006405;HERB006811;HERB005409;HERB002966;HERB005658	/;Rumex japonicus;Flos Rosae chinensis;Rhodomyrtus tomentosa;Fructus Rosae laevigatae;Herba Potentillae Chinensis	3.7			485.327	451.5	0.7	NEG	[M-H2O-H]-	level1	1.10911e+06	1.08564e+06	1.03203e+06
Flavanomarein	287.1;151;135	C21H22O11	577-38-8	DGGOLFCPSUVVHX-RTHJTPBESA-N			101781	Shikimates and Phenylpropanoids	Flavonoids	Flavanones	HERB001626;HERB002061;HERB003272	Radix Stephaniae Tetrandrae;Herba Bidentis;Bidens tripartita	3.7			449.109	281.4	0	NEG	[M-H]-	level1	4.97282e+06	2.78986e+06	2.6412e+06
3,5,6,7,8-pentamethoxy-2-(4-methoxyphenyl)chromen-4-one	403.1;373.1;388.1	C21H22O8	34170-18-8	OBIOZWXPDBWYHB-UHFFFAOYSA-N			11741814	Shikimates and Phenylpropanoids	Flavonoids	Flavonols			3.69			403.137	374.1	3.6	POS	[M+H]+	level1	5.49086e+07	5.5589e+07	5.88823e+07
2-(3,4-dimethoxyphenyl)-3,5,7,8-tetramethoxy-chromen-4-one	403.1;373.1;388.1	C21H22O8	7741-47-1	XBZIUXVIWRAJKB-UHFFFAOYSA-N			146093	Shikimates and Phenylpropanoids	Flavonoids	Flavonols	HERB002655;HERB003361;HERB003549;HERB004068	Herba Capsellae;Fructus Forsythiae;herba pyrolae chinensis;Herba Equiseti Hiemalis	3.69			403.137	374.1	3.6	POS	[M+H]+	level1	5.49086e+07	5.5589e+07	5.88823e+07
Nicotine	163.1;146.1;94.1	C10H14N2	54-11-5	SNICXCGAKADSCV-JTQLQIEISA-N	C00745	HMDB0001934	89594	Alkaloids	Nicotinic acid alkaloids	Pyridine alkaloids	HERB000570;HERB000881;HERB001211;HERB003039;HERB003210;HERB003582;HERB003988;HERB004068;HERB005477;HERB007023;HERB001937;HERB002524;HERB003142;HERB003695;HERB004391;HERB005677;HERB006262;HERB006344	/;Radix Aconiti;Radix Codonopsis pilosulae;Herba Cichorii;Thallus Lamiriae;Fructus Momordicae;herba ecliptae;Herba Equiseti Hiemalis;Semen Hyoscyami;Rhizoma Anemarrhee;Equisetum palustre;Nicotiana rustica;Sophora alopecuroides;Caltha palustris;Lycopodium cernuum;Equisetum arvense;Asclepias syriaca;Nicotiana tabacum	3.69			163.123	91.3	2.6	POS	[M+H]+	level1	6.58199e+06	8.60555e+06	6.58029e+06
Mono(2-ethylhexyl) phthalate	149;95.1;263.2	C16H22O4	4376-20-9	DJDSLBVSSOQSLW-UHFFFAOYSA-N	C03343	HMDB0013248	20393	Shikimates and Phenylpropanoids	Phenolic acids (C6-C1)	Shikimic acids and derivatives	HERB001067	Lagerstroemia speciosa	3.69			279.158	471.4	3.1	POS	[M+H]+	level1	2.51565e+07	2.68396e+07	2.56101e+07
3,5-dihydroxy-7-methoxy-2-(4-methoxyphenyl)chromen-4-one	315.1;285;300.1	C17H14O6	15486-33-6	KZBAXKKOXPLOBX-UHFFFAOYSA-N			5378823	Shikimates and Phenylpropanoids	Flavonoids	Flavonols	HERB002002;HERB005825;HERB000783;HERB006810	/;Cacumen Tamaricis;Tamarix chinensis;Betula ermanii	3.69			315.085	388.8	3.3	POS	[M+H]+	level1	9.1375e+06	9.27947e+06	9.7066e+06
Indole-3-carboxylic acid	118.1;162.1;144	C9H7NO2	771-50-6	KMAKOBLIOCQGJP-UHFFFAOYSA-N	C19837	HMDB0003320	69867	Alkaloids	Tryptophan alkaloids	Simple indole alkaloids	HERB005012;HERB000323;HERB001779;HERB004117	Radix Rehmanniae;Radix Isatidis seu Baphicacanthi;Radix Glycyrrhizae;Begonia nantoensis	3.69			162.054	269.5	3.4	POS	[M+H]+	level1	1.81784e+06	1.85764e+06	1.839e+06
(1R,2R,4aS,6aS,6bR,10R,11S,12R,12aR)-1,10,11,12-tetrahydroxy-1,2,6a,6b,9,9,12a-heptamethyl-2,3,4,5,6,6a,7,8,8a,10,11,12,13,14b-tetradecahydropicene-4a-carboxylic acid	485.3;403.7;485.2	C30H48O6	220880-87-5	VULLSLYDWNGNKZ-WSUAMRMCSA-N			45359819	Terpenoids	Triterpenoids	Ursane and Taraxastane triterpenoids	HERB001271	Radix Sanguisorbae	3.69			485.327	451.5	0.7	NEG	[M-H2O-H]-	level1	1.10911e+06	1.08564e+06	1.03203e+06
Allitol	181.1;59;89	C6H14O6	488-44-8	FBPFZTCFMRRESA-FBXFSONDSA-N			120700	Carbohydrates	Saccharides	Monosaccharides	HERB004607;HERB001101;HERB001333;HERB001606;HERB001783;HERB002369;HERB002409;HERB002540;HERB003210;HERB003436;HERB003528;HERB004211;HERB004242;HERB004402;HERB004518;HERB004692;HERB004794;HERB005206;HERB005455;HERB005918;HERB005974;HERB006335;HERB006573;HERB006918;HERB006975;HERB007046;HERB001968;HERB002549;HERB003246;HERB004479;HERB005763;HERB006962;HERB000323;HERB000453;HERB001622;HERB001729;HER…	Cordyceps militaris cv;Folium Isatidis;Cordyceps;Tamarix gallica;Rehmannia glutinosa [Syn. Rehmannia glutinosa f. huechingensis];/;Fraxinus ornus;Rhizoma Coptidis;Thallus Lamiriae;Polyalthia nemoralis;Aloe;Sonchus arvensis;Fructus Ligustri lucidi;pollen typhae;/;Herba Cistanches;Clerodendron serratum;Gardenia jasminoides var. grandiflora;Rhizoma Arisaematis;Picrorhiza scrophulariiflora;Rehmannia …	3.69			181.072	40.4	0.7	NEG	[M-H]-	level1	1.27912e+07	1.1553e+07	1.16496e+07
L-3-Phenyllactic acid	165.1;59;121.1	C9H10O3	20312-36-1	VOXXWSYKYCBWHO-MRVPVSSYSA-N	C05607	HMDB0000748	643327	Shikimates and Phenylpropanoids			HERB005471;HERB005366;HERB001195	/;Phellodendron amurense var. wilsonii;Lysimachia candida	3.69			165.056	276.7	0.3	NEG	[M-H]-	level1	1.88377e+07	1.95426e+07	1.9238e+07
Taxifolin	125;177;303.1	C15H12O7	480-18-2	CXQWRCVTCMQVQX-LSDHHAIUSA-N	C01617	HMDB0303943	439533	Shikimates and Phenylpropanoids	Flavonoids	Dihydroflavonols	HERB000323;HERB002040;HERB002062;HERB003730;HERB004938;HERB005162;HERB005165;HERB005564;HERB006891;HERB000128;HERB000213;HERB000800;HERB001695;HERB002283;HERB002377;HERB002542;HERB002714;HERB003061;HERB003623;HERB004107;HERB004609;HERB004832;HERB005978;HERB006168;HERB006650;HERB000143;HERB000377;HERB001145;HERB002398;HERB003658;HERB003659;HERB003725;HERB004242;HERB004345;HERB005272;HERB005972;HER…	Radix Isatidis seu Baphicacanthi;Fructus Choerospondiatis;Ramulus Cinmomi;Folium Rhododendri Daurici;Rhizoma Dioscoreae;/;Fructus Polygoni Orientalis;Rhizoma Smilacis Glabrae;Spi gleditsiae;Prunus amygdalus;Rhododendron mucronatum;Radix Paeoniae Rubra;/;Meconopsis punicea;Tadehagi triquetrum;Pistacia chinensis;Caulis Millettiae;Herba Selaginellae;herba meconpsis integrifoliae;/;Radix Ginseng;Fruc…	3.69			303.051	274.1	0.4	NEG	[M-H]-	level1	4.3373e+06	4.38403e+06	4.58966e+06
Daphnetin	177;133;105	C9H6O4	486-35-1	ATEFPOUAMCWAQS-UHFFFAOYSA-N	C03093		5280569	Shikimates and Phenylpropanoids	Coumarins	Simple coumarins	HERB000118;HERB002614;HERB003269;HERB003573;HERB004460;HERB004738;HERB004888;HERB004021;HERB006773	Daphne retusa;Cicer arietinum;Stellera chamaejasme;/;Semen Euphorbiae;Daphne odora;Daphne tangutica;Fructus Chaenomelis;Flos Genkwa	3.69			177.019	253	0.3	NEG	[M-H]-	level1	9.39646e+06	9.47428e+06	9.32167e+06
methyl (2S,3S,4S,5R,6S)-6-[5,6-dihydroxy-2-(4-hydroxyphenyl)-4-oxo-chromen-7-yl]oxy-3,4,5-trihydroxy-tetrahydropyran-2-carboxylate	299.1;284;475.1	C22H20O12	119262-68-9	LNIVUWPCHRNJLG-SXFAUFNYSA-N			14162695	Shikimates and Phenylpropanoids	Flavonoids	Flavones			3.69			475.089	357.1	0.6	NEG	[M-H]-	level1	1.42784e+07	8.12106e+06	8.45414e+06
2-(3,4-dihydroxyphenyl)-5-hydroxy-7-methoxy-chroman-4-one	268;283.1;255	C16H14O6	51857-11-5	DSAJORLEPQBKDA-UHFFFAOYSA-N			4872981	Shikimates and Phenylpropanoids	Flavonoids	Flavanones	HERB001378;HERB003837;HERB005586	Fructus Amomi Rotundus;Radix Ranunculi Terti;Blumea glomerata	3.69			283.061	336.7	0	NEG	[M-H2O-H]-	level1	1.3354e+07	9.30399e+06	1.31171e+07
Hesperetin	301;179;139	C16H14O6	520-33-2	AIONOLUJZLIMTK-AWEZNQCLSA-N	C01709	HMDB0005782	72281	Shikimates and Phenylpropanoids	Flavonoids	Flavanones	HERB000312;HERB000515;HERB001626;HERB002369;HERB002937;HERB002983;HERB002986;HERB004055;HERB004176;HERB005431;HERB005709;HERB006061;HERB006191;HERB006315;HERB006753;HERB007004;HERB007034	Herba Lobeliae Chinensis;/;Radix Stephaniae Tetrandrae;/;Herba Glechomae Longitubae;Herba Schizonepetae;/;Flos Gossampini;Citrus limon;Citrus sinensis;Citrus unshiu;/;Bulbus Allii Macrostemi;Artemisia lactiflora;Radix Echinopsis;Fructus Aurantii;Fructus Aurantii Immaturus	3.69			301.072	295.1	0.8	NEG	[M-H]-	level1	4.972e+06	5.04041e+06	4.95078e+06
Homoeriodictyol	301;179;139	C16H14O6	446-71-9	FTODBIPDTXRIGS-ZDUSSCGKSA-N	C09756	HMDB0253205	73635	Shikimates and Phenylpropanoids	Flavonoids	Flavanones	HERB001896;HERB002370;HERB003299;HERB003931;HERB003985;HERB005162;HERB005210;HERB005481;HERB002856	Caulis Mahoniae;Herba Visci;Viscum angulatum;Dendrobium densiflorum;Agaricus campestris;/;Tanacetum sibiricum [Syn. Filifolium sibiricum];Artemisia campestris;/	3.69			301.072	286.2	0.1	NEG	[M-H]-	level1	5.01967e+06	4.61509e+06	4.61542e+06
Lonicerin	593.2;353.1;383.1	C27H30O15	25694-72-8	SHPPXMGVUDNKLV-KMFFXDMSSA-N	C12630	HMDB0005799	5282152	Shikimates and Phenylpropanoids	Flavonoids	Flavones	HERB001713;HERB002309;HERB002370;HERB002962;HERB003031;HERB004605;HERB005085;HERB005092;HERB005182;HERB005508;HERB006033;HERB006918;HERB007026;HERB007034;HERB003636;HERB003941;HERB005471	Herba Pteridis multifidae;/;Herba Visci;Flos Lonicerae;Flos Chrysanthemi;Lonicera japonica;/;/;Saussurea medusa;Radix Smilacis;/;Veronicastrum sibiricum;Fructus Aurantii;Fructus Aurantii Immaturus;Herba Verbae;Flos Buddlejae;/	3.69			593.152	255.9	1.2	NEG	[M-H]-	level1	4.75128e+06	4.58467e+06	4.98376e+06
DL-Glutamine	84;130;102.1	C5H10N2O3	585-21-7	ZDXPYRJPNDTMRX-UHFFFAOYSA-N	C00303		738	Amino acids and Peptides	Small peptides	Aminoacids	HERB002655;HERB001915	Herba Capsellae;Fructus Lycii	3.68			147.076	40.2	3.1	POS	[M+H]+	level1	5.64476e+07	5.57278e+07	5.40032e+07
NAE(18:2)	62.1;324.3;97.1	C20H37NO2	68171-52-8	KQXDGUVSAAQARU-HZJYTTRNSA-N		HMDB0012252	5283446	Fatty acids	Fatty amides	N-acyl ethanolamines (endocannabinoids)			3.68			324.289	517.4	2.9	POS	[M+H]+	level1	675196	656061	682794
Dihydrocurcumin	189.1;153.1;353.1	C21H22O6	76474-56-1	MUYJSOCNDLUHPJ-XVNBXDOJSA-N		HMDB0031552	10429233	Shikimates and Phenylpropanoids	Diarylheptanoids	Linear diarylheptanoids	HERB002840	Rhizoma Curcumae longae	3.68			353.137	430.6	2.8	POS	[M-H2O+H]+	level1	5.28365e+06	8.34066e+06	8.41827e+06
2-(3,4-dimethoxyphenyl)-5,6,7,8-tetramethoxy-3-[(2S,3R,4S,5S,6R)-3,4,5-trihydroxy-6-(hydroxymethyl)tetrahydropyran-2-yl]oxy-chromen-4-one	257.1;258.1;419.1	C27H32O14	98891-93-1	MSTIUVOQDAVXIA-SHNDPLGISA-N			14375132	Shikimates and Phenylpropanoids	Flavonoids	Flavonols			3.68			581.185	273.4	2.6	POS	[M+H]+	level1	6.44145e+06	6.39037e+06	6.81e+06
(E)-3-(4-hydroxy-3-methoxy-phenyl)prop-2-enamide	130.1;176.1;158.1	C10H11NO3	19272-90-3	YYAJJKZSQWOLIP-HWKANZROSA-N			6433734	Shikimates and Phenylpropanoids	Phenylpropanoids (C6-C3)	Cinnamic acids and derivatives			3.68			176.07	201.7	2.4	POS	[M-H2O+H]+	level1	4.17113e+06	3.93258e+06	4.39831e+06
D-Phenylalanine	120.1;166.1;121.1	C9H11NO2	673-06-3	COLNVLDHVKWLRT-MRVPVSSYSA-N	C02265		71567	Amino acids and Peptides	Small peptides	Aminoacids	HERB002276;HERB000162;HERB000330;HERB000497;HERB000508;HERB000853;HERB000881;HERB000992;HERB001175;HERB001211;HERB001235;HERB001783;HERB002044;HERB002045;HERB002189;HERB003441;HERB003851;HERB004184;HERB004488;HERB004551;HERB004692;HERB004864;HERB005289;HERB006820;HERB006993;HERB001885	Flos Carthami;Radix Stemoe;Rhizoma Pinelliae;semen arecae;herba Menthae;Codonopsis tangshen;Radix Aconiti;Ficus simplicissima;Semen Sojae Praeparata;Radix Codonopsis pilosulae;Medulla Junci;Rehmannia glutinosa [Syn. Rehmannia glutinosa f. huechingensis];Plastrum Testudinis;Colla carapacis et plastri testudinis;Semen Juglandis;Cornu Saigae Tataricae;Flos Mume;Lycium barbarum;Fagopyrum esculentum;C…	3.68			166.086	100.6	4.2	POS	[M+H]+	level1	6.26935e+08	6.6988e+08	6.84624e+08
1,6-dihydroxy-3-methoxy-8-methyl-xanthen-9-one	177;133;93	C15H12O5	3569-83-3	UIKVQKMDLQHSKA-UHFFFAOYSA-N			5377910	Polyketides	Xanthones	Methyl xanthones	HERB002162	Ledebouria graminifolia	3.68			271.061	400.8	0.3	NEG	[M-H]-	level1	3.2446e+06	3.10024e+06	3.06627e+06
5-ketocaproate	129.1;128;85	C6H10O3	3128-06-1	MGTZCLMLSSAXLD-UHFFFAOYSA-N	C02129	HMDB0061881	18407	Fatty acids	Fatty Acids and Conjugates	Oxo fatty acids			3.68			129.056	225.1	0.2	NEG	[M-H]-	level1	5.24539e+06	4.9477e+06	5.45281e+06
(Rac)-Hesperetin	301;179;139	C16H14O6	69097-99-0	AIONOLUJZLIMTK-UHFFFAOYSA-N		HMDB0030746	3593	Shikimates and Phenylpropanoids	Flavonoids	Flavanones	HERB000312;HERB000515;HERB001626;HERB002369;HERB002937;HERB002983;HERB002986;HERB004055;HERB004176;HERB005431;HERB005709;HERB006061;HERB006191;HERB006315;HERB006753;HERB007004;HERB007034	Herba Lobeliae Chinensis;/;Radix Stephaniae Tetrandrae;/;Herba Glechomae Longitubae;Herba Schizonepetae;/;Flos Gossampini;Citrus limon;Citrus sinensis;Citrus unshiu;/;Bulbus Allii Macrostemi;Artemisia lactiflora;Radix Echinopsis;Fructus Aurantii;Fructus Aurantii Immaturus	3.68			301.072	295.1	0.8	NEG	[M-H]-	level1	4.972e+06	5.04041e+06	4.95078e+06
Camphor	153.1;97.1;43	C10H16O	76-22-2	DSSYKIVIOFKYAU-MHPPCMCBSA-N	C00808	HMDB0059838	9543187	Terpenoids	Monoterpenoids	Camphane monoterpenoids	HERB003698;HERB004520;HERB000134;HERB000305;HERB000338;HERB000498;HERB000508;HERB000614;HERB001579;HERB002563;HERB003031;HERB004457;HERB004693;HERB006228;HERB006754;HERB006784;HERB001726;HERB000036;HERB000066;HERB000090;HERB000221;HERB000415;HERB000580;HERB000594;HERB000777;HERB000903;HERB001246;HERB001360;HERB001378;HERB001556;HERB001621;HERB001821;HERB001852;HERB001896;HERB002062;HERB002191;HER…	Radix et Rhizoma Thalictri;Herba Artemisiae Annuae;/;Radix Angelicae Dahuricae;Herba Scutellariae barbatae;Borneolum syntheticum;herba Menthae;Cacumen et Folium Biotae;Rhizoma Curcumae;Radix Scutellariae;Flos Chrysanthemi;Radix Moghaniae Philippinensis;Semen Myristicae;/;Rhizoma Polygoti Odorati;/;Resina Liquidambaris;Ardisiae japonicae;Folium Artemisiae Argyi;Benzoinum;Herba Patriniae;/;Fructus …	3.67			153.127	370.8	3.8	POS	[M+H]+	level1	3.58361e+06	4.16793e+06	3.57377e+06
6-[(2S)-2-hydroxy-3-methyl-but-3-enyl]-5,7-dimethoxy-chromen-2-one	291.1;219.1;243.1	C16H18O5	77715-99-2	RUCHZOCSENTTRO-LBPRGKRZSA-N			102004726	Shikimates and Phenylpropanoids	Coumarins	Simple coumarins			3.67			291.122	326.1	3.4	POS	[M+H]+	level1	8.28043e+06	8.34319e+06	8.57792e+06
Pseudo-ginsenoside F11	143.1;125.1;85	C42H72O14	69884-00-0	JBGYSAVRIDZNKA-UHFFFAOYSA-N		HMDB0040416	3841360	Terpenoids	Triterpenoids	Dammarane and Protostane triterpenoids	HERB002526;HERB002993;HERB003361;HERB003658;HERB004004;HERB004068;HERB004069;HERB004609;HERB007080;HERB007107;HERB007108	Sida cordifolia;/;Fructus Forsythiae;Herba Ephedrae;Resi myrrhae;Herba Equiseti Hiemalis;Ephedra equisetina;Radix Ginseng;Ephedra intermedia;Panax pseudo - ginseng var. japonicus;/	3.67			801.497	325.4	2.8	POS	[M+H]+	level1	6.62393e+06	1.01273e+07	1.09669e+07
5-hydroxy-2-(4-hydroxyphenyl)-7-methoxy-6-[(2S,3R,4R,5S,6R)-3,4,5-trihydroxy-6-(hydroxymethyl)tetrahydropyran-2-yl]chromen-4-one	283.1;268;284.1	C22H22O10	6991-10-2	ABRULANJVVJLFI-DGHBBABESA-N	C17835		124034	Shikimates and Phenylpropanoids	Flavonoids	Flavones	HERB000868;HERB001164;HERB004453;HERB005319;HERB007172;HERB007046	Fructus Meliae Toosendan;Fructus Zizyphi Jujubae;radix Peucedani;Semen Ziziphi Spinosae;Swertia punicea;Fructus Gardeniae	3.67			445.114	312	0.1	NEG	[M-H]-	level1	8.6909e+06	8.55771e+06	8.59312e+06
5,7-Dihydroxychromone	177;133;105	C9H6O4	31721-94-5	NYCXYKOXLNBYID-UHFFFAOYSA-N	C09001	HMDB0032950	5281343	Polyketides	Chromanes	Chromones	HERB000204;HERB002448;HERB003070;HERB003586;HERB003924;HERB004055;HERB004117;HERB004457;HERB004822;HERB004834;HERB005162;HERB005165;HERB006471;HERB006811;HERB007034;HERB006891	Gentiana algida;Testa Arachidis Hypogaeae;Semen Cassiae;Arachis hypogaea;/;Flos Gossampini;Begonia nantoensis;Radix Moghaniae Philippinensis;/;Folium Mori;/;Fructus Polygoni Orientalis;Flos Chrysanthemi Indici;Flos Rosae chinensis;Fructus Aurantii Immaturus;Spi gleditsiae	3.67			177.019	253	0.3	NEG	[M-H]-	level1	9.39646e+06	9.47428e+06	9.32167e+06
2-Aminoadipic acid	98.1;144.1;99	C6H11NO4	542-32-5	OYIFNHCXNCRBQI-UHFFFAOYSA-N	C00956	HMDB0000510	469	Amino acids and Peptides	Small peptides	Aminoacids	HERB003985;HERB004066	Agaricus campestris;Medicago sativa	3.66			144.065	70.1	2.6	POS	[M-H2O+H]+	level1	1.65817e+07	1.63843e+07	1.82222e+07
1-(2,4-dihydroxyphenyl)-2-(4-methoxyphenyl)propan-1-one	271.1;135;109	C16H16O4	642-39-7	CCOJFDRSZSSKOG-UHFFFAOYSA-N			3584988	Shikimates and Phenylpropanoids			HERB007215	Pterocarpus indicus	3.66			271.098	375.5	0.3	NEG	[M-H]-	level1	6.54972e+06	6.67871e+06	6.68202e+06
(S)-2-Hydroxy-3-phenylpropanoic acid	165.1;59;121.1	C9H10O3	7326-19-4	VOXXWSYKYCBWHO-QMMMGPOBSA-N	C05607	HMDB0000563	444718	Shikimates and Phenylpropanoids			HERB005471;HERB005366;HERB001195	/;Phellodendron amurense var. wilsonii;Lysimachia candida	3.66			165.056	276.7	0.3	NEG	[M-H]-	level1	1.88377e+07	1.95426e+07	1.9238e+07
Blumeatin	268;283.1;255	C16H14O6	118024-26-3	YEYLMQKEGSQNGZ-UHFFFAOYSA-N		HMDB0040316	11289628	Shikimates and Phenylpropanoids	Flavonoids	Flavanones	HERB000050	Blumea balsamifera	3.66			283.061	336.7	0	NEG	[M-H2O-H]-	level1	1.3354e+07	9.30399e+06	1.31171e+07
2-Hydroxyhexanedioic acid	85;71;87	C6H10O5	18294-85-4	OTTXIFWBPRRYOG-UHFFFAOYSA-N	C02360	HMDB0000321	193530	Fatty acids	Fatty Acids and Conjugates	Dicarboxylic acids			3.66			143.035	40.4	0.4	NEG	[M-H2O-H]-	level1	1.0726e+07	9.87495e+06	1.01341e+07
(2S,3S,4S,5R,6R)-6-[(2R,3R,4S,5S,6S)-2-[[(3S,6aR,6bS,8aS,12aR,14bS)-11-carboxy-4,4,6a,6b,8a,11,14b-heptamethyl-14-oxo-2,3,4a,5,6,7,8,9,10,12,12a,14a-dodecahydro-1H-picen-3-yl]oxy]-6-carboxy-4,5-dihydroxy-tetrahydropyran-3-yl]oxy-3,4,5-trihydroxy-tetrahydropyran-2-carboxylic acid	821.4;351.1;113	C42H62O16		LPLVUJXQOOQHMX-FPWVOTIESA-N			45783115	Terpenoids	Triterpenoids	Oleanane triterpenoids	HERB001355;HERB001779;HERB006926;HERB002494;HERB000974;HERB001249;HERB001780;HERB001781;HERB001782;HERB002000;HERB004883;HERB006047;HERB006048;HERB006049;HERB001876;HERB003174;HERB005022;HERB000892;HERB006982;HERB006990;HERB007003	Exocarpium Benincasae;Radix Glycyrrhizae;Glycyrrhiza inflata;Glycyrrhiza kansuensis;Glycyrrhiza aspera;Cortex Lycii Radicis;/;Radix Glycyrrhizae uralensis;/;Glycyrrhiza glabra;Radix Sophorae Tonkinensis;Abrus precatorius;/;/;flos puerariae lobatae;Semen armeniacae amarum;Rhizoma Cimicifugae;Herba Sedi sarmentosi;Radix Glycyrrhizae Praeparata;Radix Glycyrrhizae Preparata;/	3.65			821.396	481	0	NEG	[M-H]-	level1	5.89046e+08	9.35587e+08	5.83729e+08
(2R,3R,4S,5S,6R)-2-[[(3S,5R,6S,8R,9R,10R,12R,13R,14R,17S)-3,12-dihydroxy-4,4,8,10,14-pentamethyl-17-(5-methyl-1-methylene-hex-4-enyl)-2,3,5,6,7,9,11,12,13,15,16,17-dodecahydro-1H-cyclopenta[a]phenanthren-6-yl]oxy]-6-(hydroxymethyl)tetrahydropyran-3,4,5-triol	621.4;187.1;423.4	C36H60O8	364779-15-7	AVXFIVJSCUOFNT-QXPABTKOSA-N			75412555	Terpenoids	Triterpenoids	Dammarane and Protostane triterpenoids			3.64			621.434	392.9	3.3	POS	[M+H]+	level1	1.24734e+07	1.26743e+07	9.03783e+06
Ginsenoside Rg6	109.1;85;123.1	C42H70O12	147419-93-0	ZVTVWDXRNMHGNY-JOGTXEPTSA-N			91895489	Terpenoids	Triterpenoids	Dammarane and Protostane triterpenoids			3.64			749.481	386	2.7	POS	[M-H2O+H]+	level1	2.55244e+07	2.3257e+07	2.62279e+07
Licochalcone B	121;287.1;245.1	C16H14O5	58749-23-8	DRDRYGIIYOPBBZ-XBXARRHUSA-N		HMDB0037320	5318999	Shikimates and Phenylpropanoids	Flavonoids	Chalcones	HERB001779;HERB002000;HERB002494;HERB003174;HERB006925;HERB006926	Radix Glycyrrhizae;Glycyrrhiza glabra;Glycyrrhiza kansuensis;Semen armeniacae amarum;/;Glycyrrhiza inflata	3.64			287.09	327.8	3.5	POS	[M+H]+	level1	1.86885e+07	1.96583e+07	1.95102e+07
(2S)-2-(1-hydroxy-1-methyl-ethyl)-9-[(2S,3R,4S,5S,6R)-3,4,5-trihydroxy-6-(hydroxymethyl)tetrahydropyran-2-yl]oxy-2,3-dihydrofuro[3,2-g]chromen-7-one	425.1;122.1;363.1	C20H24O10	20320-81-4	JWWFVRMFYKPZNE-VVIWCBLHSA-N	C09309		442149	Shikimates and Phenylpropanoids	Coumarins	Furocoumarins	HERB000826;HERB004628;HERB005330;HERB006355	Ruta graveolens;Boenninghausenia japonica;Ruta chalepensis;Boenninghausenia albiflora	3.64			425.148	226.5	9.8	POS	[M+H]+	level1	1.80048e+06	1.8407e+06	1.83374e+06
Licoisoflavone A	355.1;151;179	C20H18O6	66056-19-7	KCUZCRLRQVRBBV-UHFFFAOYSA-N	C10486	HMDB0034125	5281789	Shikimates and Phenylpropanoids	Isoflavonoids	Isoflavones	HERB001355;HERB001779	Exocarpium Benincasae;Radix Glycyrrhizae	3.62			355.116	402.4	3.1	POS	[M+H]+	level1	1.15267e+07	1.12998e+07	1.12747e+07
Echinatin	121;271.1;229.1	C16H14O4	34221-41-5	QJKMIJNRNRLQSS-WEVVVXLNSA-N			6442675	Shikimates and Phenylpropanoids	Flavonoids	Chalcones	HERB001779;HERB002664	Radix Glycyrrhizae;Glycyrrhiza echinata	3.61			271.096	354.4	3.2	POS	[M+H]+	level1	8.34731e+06	8.49039e+06	8.62645e+06
7-Methylxanthine	165;75;59	C6H6N4O2	552-62-5	PFWLFWPASULGAN-UHFFFAOYSA-N	C16353	HMDB0001991	68374	Alkaloids	Pseudoalkaloids	Purine alkaloids			3.61			165.04	56.2	8.3	NEG	[M-H]-	level1	1.18606e+08	1.08408e+08	1.18019e+08
Andrographolide	351.2;350.3;95.1	C20H30O5	5508-58-7	BOJKULTULYSRAS-OTESTREVSA-N	C20214		5318517	Terpenoids	Diterpenoids	Labdane diterpenoids	HERB000571;HERB000777;HERB000884;HERB000885;HERB004993;HERB007208	Periostracum Cicadae;Lignum Aquilariae Resitum;Herba andrographitis;Folium Andrographitis;Andrographis elongata;/	3.57			351.213	375.8	10.1	POS	[M+H]+	level1	7.48072e+06	7.34026e+06	8.27547e+06
Entadamide-A-β-D-glucopyranoside	59;89;160	C12H21NO7S	138916-58-2	FISKBHZVUFLWDZ-IYYAVIMFSA-N			101616680						3.57			322.093	269.1	9.9	NEG	[M-H]-	level1	1.12933e+07	1.11789e+07	1.12848e+07
(3E,4R)-3-[2-[(1R,4aS,5R,6R,8aS)-6-hydroxy-5-(hydroxymethyl)-5,8a-dimethyl-2-methylene-decalin-1-yl]ethylidene]-4-hydroxy-tetrahydrofuran-2-one	351.2;350.3;95.1	C20H30O5	142037-79-4	BOJKULTULYSRAS-NPWGMBKGSA-N			11869597	Terpenoids	Diterpenoids	Labdane diterpenoids	HERB000571;HERB000777;HERB000884;HERB000885;HERB004993;HERB007208	Periostracum Cicadae;Lignum Aquilariae Resitum;Herba andrographitis;Folium Andrographitis;Andrographis elongata;/	3.56			351.213	375.8	10.1	POS	[M+H]+	level1	7.48072e+06	7.34026e+06	8.27547e+06
Purine	59;74;118.1	C5H4N4	120-73-0	KDCGOANMDULRCW-UHFFFAOYSA-N	C15587	HMDB0001366	1044	Alkaloids	Pseudoalkaloids	Purine alkaloids	HERB003586;HERB005314;HERB006491;HERB006905	Arachis hypogaea;Punica granatum;Mallotus japonicus;/	3.55			119.035	42.9	11.8	NEG	[M-H]-	level1	1.24453e+07	1.13341e+07	1.26524e+07
Helioscopinolide A	317.2;316.3;299.2	C20H28O3	84744-64-9	KZIADLALQLRZIQ-YVQUPWMYSA-N			154814115	Terpenoids	Diterpenoids	Furanoabietane diterpenoids	HERB006905;HERB001037	/;Euphorbia wallichii	3.54			317.208	463.9	10.1	POS	[M+H]+	level1	2.56202e+06	2.51449e+06	2.46263e+06
7-(1-hydroxy-1-methyl-ethyl)-1,4a-dimethyl-2,3,4,9,10,10a-hexahydrophenanthrene-1-carboxylic acid	317.2;316.3;299.2	C20H28O3	54113-95-0	ILQLITDRYFHAGM-UHFFFAOYSA-N			9944781	Terpenoids	Diterpenoids	Podocarpane diterpenoids	HERB001705;HERB000377	Apis mellifera ligustica;Cedrus atlantica	3.53			317.208	463.9	10.1	POS	[M+H]+	level1	2.56202e+06	2.51449e+06	2.46263e+06
Embelin	221.2;236.1;220.1	C17H26O4	550-24-3	IRSFLDGTOHBADP-UHFFFAOYSA-N	C10342	HMDB0251767	3218	Polyketides	Aromatic polyketides	Benzoquinones	HERB000036;HERB000068;HERB000125;HERB000812;HERB000991;HERB001002;HERB002700;HERB003242;HERB003618;HERB003655;HERB003711;HERB004469;HERB004694;HERB004765;HERB005515;HERB005659;HERB005994;HERB006154;HERB006694;HERB007119;HERB007184	Ardisiae japonicae;Ardisia humilis;Embelia barbeyana;Myrsine semiserrata;Rapanea neurophylla;Embelia robusta;/;Aegiceras corniculatum;Semen Phaseoli Radiati;Embelia oblongifolia;Claviceps purpurea;Semen Pharbitidis;Cortex Cinmomi;Rapanea umbellata;Myrsine africana;Radix Clematidis;Embelia ribes;Myrsine capitellata;Ardisia colorata;Ardisia crenata;Ardisia japonica	2.75			293.176	428.4	0.1	NEG	[M-H]-	level2	1.53255e+08	3.62831e+07	1.57638e+08
Licoricesaponin G2	837.4;351.1;113	C42H62O17	118441-84-2	WBQVRPYEEYUEBQ-OJVDLISWSA-N			14891565	Terpenoids	Triterpenoids	Oleanane triterpenoids	HERB001355;HERB001779;HERB006926	Exocarpium Benincasae;Radix Glycyrrhizae;Glycyrrhiza inflata	2.75			837.391	417.1	0	NEG	[M-H]-	level2	1.27372e+08	1.22598e+08	1.32421e+08
Phenylacetaldehyde	119.1;59;117.9	C8H8O	122-78-1	DTUQWGWMVIHBKE-UHFFFAOYSA-N	C00601	HMDB0006236	998	Shikimates and Phenylpropanoids	Phenylpropanoids (C6-C3)	Cinnamic acids and derivatives	HERB000185;HERB000231;HERB000688;HERB002345;HERB003477;HERB003653;HERB003851;HERB006686;HERB007215;HERB000036;HERB000066;HERB000090;HERB000134;HERB000139;HERB000182;HERB000305;HERB000338;HERB000570;HERB000614;HERB000638;HERB000706;HERB001556;HERB001727;HERB001801;HERB002062;HERB002094;HERB002276;HERB002342;HERB002563;HERB002640;HERB002700;HERB002856;HERB002887;HERB002962;HERB003031;HERB003232;HER…	Phallus impudicus;Michelia alba;Centranthus longiflorus ssp. longiflorus;Hericium erinaceus;Ixora chinensis;Jatropha curcas;Flos Mume;/;Pterocarpus indicus;Ardisiae japonicae;Folium Artemisiae Argyi;Benzoinum;/;/;Rhizoma Typhonii;Radix Angelicae Dahuricae;Herba Scutellariae barbatae;/;Cacumen et Folium Biotae;Radix Bupleuri;Radix Dichroae;Herba Centipedae;Hyacinthus orientalis;Radix seu Rhizoma r…	2.75			119.05	216.4	0.1	NEG	[M-H]-	level2	8.59927e+06	8.03989e+06	9.39349e+06
methyl chlorogenate	177.1;179;145	C17H20O9		MZNIJRAPCCELQX-AWOKGZDASA-N				Shikimates and Phenylpropanoids	Phenylpropanoids (C6-C3)	Cinnamic acids and derivatives	HERB004832;HERB005182;HERB006891;HERB007243;HERB000580;HERB001409;HERB001410;HERB004350;HERB006344;HERB000137;HERB001171;HERB002644;HERB002729;HERB002962;HERB003407;HERB004274;HERB004678	Fructus Mori;Saussurea medusa;Spi gleditsiae;Phlomis brunneogaleata;Fructus Xanthii sibirici;Cortex Eucommiae;/;Folium Eriobotryae;Nicotiana tabacum;Fructus Anisi Stellati;/;Agastache rugosus;Sinoadina racemosa [Syn. Adina racemosa ];Flos Lonicerae;Asarum heterotropoides var. mandshuricum;Pinus sylvestris;/	2.75			369.117	275.9	0	POS	[M+H]+	level2	1.24239e+07	1.08953e+07	1.12433e+07
Cyanidin-3-O-galactoside	287.1;288.1;449.1	C21H21O11	27661-36-5	RKWHWFONKJEUEF-WVXKDWSHSA-O	C08647	HMDB0037977	441699				HERB002662;HERB003039;HERB002168;HERB006571	Passiflora edulis;Herba Cichorii;/;/	2.75			449.107	225.3	0.1	POS	[M]+	level2	4.66863e+06	4.58086e+06	4.58356e+06
Rhapontigenin	191;200;262.1	C15H14O4		PHMHDRYYFAYWEG-NSCUHMNNSA-N				Shikimates and Phenylpropanoids	Stilbenoids	Monomeric stilbenes	HERB000822;HERB001069;HERB006938	Fructus Leonuri;Radix et Rhizoma Rhei;Rheum palmatum	2.75			281.07	53.3	0.1	POS	[M+Na]+	level2	2.58752e+07	2.97146e+07	2.76664e+07
Chromomoric acid B	291.2;185.1;121.1	C18H28O3		PMTMAFAPLCGXGK-TTXFDSJOSA-N				Fatty acids	Octadecanoids	12-oxophytodienoic acid metabolites	HERB002131	Herba Ecliptae Prostratae	2.75			291.197	460	0.2	NEG	[M-H]-	level2	5.46298e+06	5.12043e+06	5.02453e+06
Ginsenoside Rb2	1077.6;191.1;945.5	C53H90O22		NODILNFGTFIURN-GZPRDHCNSA-N				Terpenoids	Triterpenoids	Dammarane and Protostane triterpenoids	HERB002856;HERB004004;HERB004609;HERB004783;HERB004785;HERB004786;HERB004834;HERB005900;HERB006747;HERB007107;HERB007108;HERB001749;HERB001806;HERB002319;HERB003600;HERB004042;HERB004616;HERB002610	/;Resi myrrhae;Radix Ginseng;Radix Notoginseng;/;Panax pseudo-ginseng var. notoginseng [Syn. Panax notoginseng ];Folium Mori;Radix Pacis quinquefolii;Panax japonicus var. bipinnatifidus;Panax pseudo - ginseng var. japonicus;/;Poria;Radix Kansui;Radix Ginseng Rubra;Caulis Trachelospermi;/;Folium Ginseng;Gynostemma yixingense	2.75			1077.58	391.6	0	NEG	[M-H]-	level2	1.17851e+08	1.78292e+08	1.19666e+08
Succinic_anhydride	99;98;99	C4H4O3	108-30-5	RINCXYDBBGOEEQ-UHFFFAOYSA-N	C19524	HMDB0032523	7922				HERB004853	Fructus Amomi	2.75			99.0088	15	0.2	NEG	[M-H]-	level2	1.26087e+06	24175.4	1.19543e+06
Magnolol	265.1;221.2;247.1	C18H18O2		VVOAZFWZEDHOOU-UHFFFAOYSA-N	C10651	HMDB0254305	72300	Shikimates and Phenylpropanoids	Lignans	Neolignans	HERB001129;HERB001246;HERB001776;HERB001821;HERB002171;HERB002339;HERB002340;HERB002342;HERB002343;HERB003582;HERB004637;HERB005358;HERB005638;HERB006228;HERB006996;HERB007020	Magnolia rostrata;Cortex Illicii;Radix Aconiti Lateralis;/;Magnolia grandiflora;Magnolia officinalis;/;Cortex Magnoliae officilis;Flos Magnoliae Offcinalis;Fructus Momordicae;Magnolia obovata;Sassafras randainense;Magnolia biondii [Syn. Magnolia fargesii];/;Magnoliae Officinalis Praeparata;Semen Strychni Praeparata	2.75			265.123	458.3	0.2	NEG	[M-H]-	level2	4.46584e+06	4.05525e+06	4.2356e+06
Jasmonic acid	209.1	C12H18O3		ZNJFBWYDHIGLCU-UHFFFAOYSA-N				Fatty acids	Octadecanoids	Jasmonic acids	HERB007208;HERB000632;HERB001171;HERB003991;HERB005280;HERB000563;HERB005302	/;Camellia sinensis [Syn. Thea sinensis];/;Jasminum sambac;Jasminum officinale;Vicia faba;Jasminum grandiflorum	2.75			209.118	433.2	0	NEG	[M-H]-	level2	1.81369e+07	1.86208e+07	1.79828e+07
8-Prenylnaringenin	151;339.1;187.1	C20H20O5		LPEPZZAVFJPLNZ-SFHVURJKSA-N				Shikimates and Phenylpropanoids	Flavonoids	Flavanones			2.75			339.124	421.3	0	NEG	[M-H]-	level2	1.73056e+07	4.53123e+06	1.75521e+07
Ginsenoside_Rb1	1107.6;945.5;783.5	C54H92O23	41753-43-9	GZYPWOGIYAIIPV-UHFFFAOYSA-N		HMDB0035892	432524	Terpenoids	Triterpenoids	Dammarane and Protostane triterpenoids	HERB001749;HERB001806;HERB002138;HERB002319;HERB002610;HERB002856;HERB003600;HERB003679;HERB004004;HERB004042;HERB004609;HERB004616;HERB004783;HERB004786;HERB004834;HERB005900;HERB006747;HERB007107;HERB007108	Poria;Radix Kansui;Radix Notoginseng;Radix Ginseng Rubra;Gynostemma yixingense;/;Caulis Trachelospermi;Semen Strychni;Resi myrrhae;/;Radix Ginseng;Folium Ginseng;Radix Notoginseng;Panax pseudo-ginseng var. notoginseng [Syn. Panax notoginseng ];Folium Mori;Radix Pacis quinquefolii;Panax japonicus var. bipinnatifidus;Panax pseudo - ginseng var. japonicus;/	2.75			1107.6	382.8	0	NEG	[M-H]-	level2	4.97182e+07	4.81703e+07	4.97283e+07
3',4',5,7-tetrahydroxyflavone	285;284.3;117	C15H10O6	491-70-3	IQPNAANSBPBGFQ-UHFFFAOYSA-N	C01514	HMDB0005800	5280445	Shikimates and Phenylpropanoids	Flavonoids	Flavones	HERB000066;HERB000137;HERB000197;HERB000221;HERB000227;HERB000247;HERB000253;HERB000286;HERB000312;HERB000338;HERB000387;HERB000429;HERB000453;HERB000472;HERB000508;HERB000767;HERB000819;HERB000842;HERB000884;HERB000892;HERB001019;HERB001032;HERB001181;HERB001193;HERB001198;HERB001211;HERB001235;HERB001360;HERB001378;HERB001407;HERB001496;HERB001523;HERB001610;HERB001713;HERB001715;HERB001733;HER…	Folium Artemisiae Argyi;Fructus Anisi Stellati;/;Herba Patriniae;/;Herha Ajugae Ciliatae;Aquilaria sinensis;/;Herba Lobeliae Chinensis;Herba Scutellariae barbatae;/;Ricinus communis;Flos Dolichoris;Herba Polygoni Avicularis;herba Menthae;Herba Plantaginis;Lysimachia paridiformis;/;Herba andrographitis;Herba Sedi sarmentosi;Plantago major;/;Reseda luteola;Radix Salviae liguliobae;Vitex rotundifoli…	2.75			285.041	380.3	0.2	NEG	[M-H]-	level2	5.82564e+06	5.46073e+06	7.05648e+06
Demethyl medicarpin	119.1;135;255.1	C15H12O4		ODMIEGVTNZNSLD-WFASDCNBSA-N				Shikimates and Phenylpropanoids	Isoflavonoids	Pterocarpan	HERB002040;HERB002560	Fructus Choerospondiatis;Radix Astragali	2.75			255.066	343.5	0	NEG	[M-H]-	level2	1.34938e+07	1.36417e+07	1.3824e+07
(-)-Podophyllotoxin	255.1;256.1;135	C22H22O8		YJGVMLPVUAXIQN-UHFFFAOYSA-N		HMDB0246672		Shikimates and Phenylpropanoids	Lignans	Arylnaphthalene and aryltetralin lignans	HERB000139;HERB000159;HERB000637;HERB001477;HERB001500;HERB002054;HERB003452;HERB004720;HERB004891;HERB005404;HERB005476;HERB005685;HERB006950;HERB003787;HERB006743;HERB000398;HERB000423;HERB000820;HERB000825;HERB000847;HERB001574;HERB002020;HERB002422;HERB003983;HERB004719;HERB004926;HERB005846;HERB006069;HERB006175;HERB006259	/;Dysosma majorensis;Juniperus sabina;Podophyllum peltatum;Dysosma aurantiocaulis;Dysosma versipellis [Syn. Podophyllum versipelle ];Dysosma pleiantha [Syn. Podophyllum pleianthum];Juniperus thurifera;Diphylleia grayi;Podophyllum emodii;Herba Aristolochiae;Diphylleia sinensis;Bulbus Fritillariae thunbergii;Fructus Terminaliae Billericae;Syringa pinnafolia;Juniperus virginiana;Dysosma furfuracea;D…	2.75			459.13	300.1	0.2	NEG	[M+HCOO]-	level2	6.45979e+06	6.18617e+06	6.38599e+06
Coniferyl aldehyde	162;133;177.1	C10H10O3		DKZBBWMURDFHNE-UHFFFAOYSA-N				Shikimates and Phenylpropanoids	Phenylpropanoids (C6-C3)	Cinnamic acids and derivatives	HERB001198;HERB005476;HERB000090;HERB000253;HERB002612;HERB005375;HERB006579;HERB006831;HERB006344;HERB000580;HERB000868;HERB001032;HERB001409;HERB001876;HERB003725;HERB004734;HERB005059;HERB005969;HERB001171;HERB003806;HERB005234;HERB005838;HERB003526;HERB004546;HERB005392	Vitex rotundifolia [Syn. Vitex trifollia var. simplicifolia ];Herba Aristolochiae;Benzoinum;Aquilaria sinensis;Juglans cinerea;Taraxacum formosanum;Acer saccharinum;Taxus yunnanensis;Nicotiana tabacum;Fructus Xanthii sibirici;Fructus Meliae Toosendan;/;Cortex Eucommiae;flos puerariae lobatae;Fructus Viticis;Nux Prinsepiae;/;Swertia angustifolia;/;Paulownia tomentosa;Fraxinus quadrangulata;Scorzon…	2.75			177.056	299	0	NEG	[M-H]-	level2	2.54691e+06	2.47329e+06	2.44202e+06
4-Methyl-6,7-dihydroxycoumarin	176;111;191	C10H8O4		KVOJTUXGYQVLAJ-UHFFFAOYSA-N				Shikimates and Phenylpropanoids	Coumarins	Simple coumarins	HERB003953;HERB004523;HERB004719	/;Zanthoxylum schinifolium;Resi oliani	2.75			191.035	280.1	0	NEG	[M-H]-	level2	1.14388e+07	1.1817e+07	1.12662e+07
Corymbosin	163;193.1;357.1	C19H18O7		FLCVGMVLNHYJAW-UHFFFAOYSA-N				Shikimates and Phenylpropanoids	Flavonoids	Flavones	HERB000338;HERB007046	Herba Scutellariae barbatae;Fructus Gardeniae	2.75			357.098	276.2	0.1	NEG	[M-H]-	level2	5.59317e+06	5.69581e+06	5.7579e+06
3-O-p-Coumaroylquinic acid	191.1;93;85	C16H18O8		BMRSEYFENKXDIS-OTCYKTEZSA-N	C12208	HMDB0301709		Shikimates and Phenylpropanoids	Phenylpropanoids (C6-C3)	Cinnamic acids and derivatives	HERB002983;HERB003618;HERB005412	Herba Schizonepetae;Semen Phaseoli Radiati;Semen Persicae	2.75			337.093	261.9	0	NEG	[M-H]-	level2	3.29048e+08	3.34123e+08	3.34062e+08
2'-Hydroxy-4'-methoxyacetophenone	165.1;59;121.1	C9H10O3		UILPJVPSNHJFIK-UHFFFAOYSA-N	C10712	HMDB0256081		Shikimates and Phenylpropanoids			HERB005030;HERB003851;HERB000036;HERB000216;HERB000246;HERB000267;HERB000268;HERB000305;HERB000308;HERB000338;HERB000498;HERB000584;HERB000614;HERB000638;HERB000800;HERB000801;HERB000822;HERB000850;HERB000949;HERB001603;HERB001876;HERB001915;HERB002342;HERB002432;HERB002452;HERB002483;HERB002640;HERB003070;HERB003232;HERB003439;HERB003777;HERB004013;HERB004055;HERB004068;HERB004160;HERB004609;HER…	Rhizoma Acori Talarinowii;Flos Mume;Ardisiae japonicae;/;/;Radix Paeoniae Alba;/;Radix Angelicae Dahuricae;/;Herba Scutellariae barbatae;Borneolum syntheticum;Rhizoma Atractylodis;Cacumen et Folium Biotae;Radix Bupleuri;Radix Paeoniae Rubra;Paeonia lactiflora wild;Fructus Leonuri;Paeonia veitchii;Bulbus Allii Fistulosi;Primula auricula;flos puerariae lobatae;Fructus Lycii;Cortex Magnoliae officil…	2.75			165.056	242.1	0	NEG	[M-H]-	level2	7.44846e+06	7.66312e+06	7.5366e+06
Protocatechualdehyde	137;93;136	C7H6O3	139-85-5	IBGBGRVKPALMCQ-UHFFFAOYSA-N	C16700	HMDB0059965	8768	Shikimates and Phenylpropanoids	Phenolic acids (C6-C1)	Shikimic acids and derivatives	HERB006473;HERB000330;HERB000571;HERB001193;HERB001876;HERB002062;HERB003288;HERB003348;HERB003359;HERB004832;HERB004950;HERB005059;HERB005228;HERB005455;HERB006122;HERB006733;HERB006901;HERB007208;HERB000050;HERB000162;HERB000457;HERB000870;HERB001808;HERB002268;HERB002521;HERB002720;HERB002751;HERB003261;HERB003335;HERB003758;HERB003820;HERB004081;HERB004093;HERB004148;HERB004401;HERB004468;HER…	Pyrus calleryana;Rhizoma Pinelliae;Periostracum Cicadae;Radix Salviae liguliobae;flos puerariae lobatae;Ramulus Cinmomi;radix tripterygii wilfordii;Semen Litchi;/;Fructus Mori;Fructus Corni;/;Folium Llicis Chinensis;Rhizoma Arisaematis;Herba Cirsii;Stigma Maydis;Herba Lycopi;/;Blumea balsamifera;Radix Stemoe;Menispermum dauricum;Caulis Clematidis Armandii;Salvia przewalskii;Salvia prionitis;Salvi…	2.75			137.024	234.1	0	NEG	[M-H]-	level2	1.3386e+07	1.35177e+07	1.55858e+07
Apiin	191.1;191;111	C26H28O14	26544-34-3	NTDLXWMIWOECHG-UHFFFAOYSA-N	C04858	HMDB0030843	5840046	Shikimates and Phenylpropanoids	Flavonoids	Flavones	HERB001834;HERB002135;HERB004043;HERB004045;HERB005972;HERB006075;HERB007091	Anthemis nobilis;Apium graveolens;/;Matricaria chamomilla [Syn. Matricaria recutita ];Ampelopsis grossedentata [Syn. Ampelopsis cantoniesis var. grossedentata ];Vicia hirsuta;Petroselinum crispum	2.75			563.141	218.9	0.2	NEG	[M-H]-	level2	1.53846e+07	1.40264e+07	1.56527e+07
Centaurein	271.1;165.1;478.2	C24H26O13		GGMCFLXPZMBJMV-NPVWYNPDSA-N				Shikimates and Phenylpropanoids	Flavonoids	Flavonols	HERB007261	Tagetes maxima	2.75			521.13	217.7	0.1	NEG	[M-H]-	level2	1.22604e+07	1.46681e+07	1.22672e+07
[(2R,3S,4S,5R,6R)-6-[(2S,3S,4S,5R)-3,4-dihydroxy-2,5-bis(hydroxymethyl)oxolan-2-yl]oxy-3,4,5-trihydroxyoxan-2-yl]methyl 4-hydroxybenzoate	167;152;461.1	C19H26O13		CDTIMEVVBBGLIF-OVUASUNJSA-N				Shikimates and Phenylpropanoids	Phenolic acids (C6-C1)	Simple phenolic acids	HERB005803	Polygala sibirica	2.75			461.13	202.6	0.2	NEG	[M-H]-	level2	2.1947e+07	2.03911e+07	4.46792e+07
beta-Cyano-alanine	85;42;113	C4H6N2O2	6232-19-5	BXRLWGXPSRYJDZ-VKHMYHEASA-N	C02512	HMDB0060245	439742				HERB001018	Vicia sativa	2.75			113.036	39.2	0.2	NEG	[M-H]-	level2	2.33142e+07	2.36424e+07	2.29395e+07
Cis-Aconitic Acid	85;129;111	C6H6O6	4023-65-8	GTZCVFVGUGFEME-IWQZZHSRSA-N	C00417	HMDB0000072	643757	Fatty acids	Fatty Acids and Conjugates	Dicarboxylic acids	HERB001809;HERB001937;HERB002208;HERB002890;HERB006570;HERB000604;HERB002209;HERB002206;HERB004263;HERB004264;HERB006431;HERB004021	Saccharum sinensis;Equisetum palustre;Glycine max;Hedyotis acutangula;Achillea alpina [Syn. Achillea sibirica ];Radix Aconiti Kusnezoffii;Semen Glycine Max;Glycine max;/;Aconitum napellus;Saccharum officinarum;Fructus Chaenomelis	2.74			173.009	96.5	0.4	NEG	[M-H]-	level2	3.70737e+07	4.02801e+07	3.83819e+07
14,16-dihydroxy-4-methyl-3-oxabicyclo[10.4.0]hexadeca-1(12),13,15-trien-2-one	121;277.1;120	C16H22O4		NFEVFCAOVZCHBN-UHFFFAOYSA-N			14562693	Polyketides	Macrolides	Zearalenones			2.74			277.145	503.3	0.3	NEG	[M-H]-	level2	1.00426e+06	1.08746e+06	1.02251e+06
beta-Rhamnocitrin	315.1;165;121	C16H12O7	90-19-7	JGUZGNYPMHHYRK-UHFFFAOYSA-N	C10176		5281691	Shikimates and Phenylpropanoids	Flavonoids	Flavonols	HERB002409;HERB000949;HERB001074;HERB001309;HERB001524;HERB001583;HERB001705;HERB001929;HERB002002;HERB002515;HERB002941;HERB004520;HERB005297;HERB005592;HERB005658;HERB005742;HERB005912	Fraxinus ornus;Bulbus Allii Fistulosi;Herba Cirsii Japonici;Flos Caryophylli;Polygonum polystachyum;Catechu;Apis mellifera ligustica;Ancistrocladus korupensis;/;Artemisia annua;Rhizoma Fagopyri Cymosi;Herba Artemisiae Annuae;Caesalpinia sappan;Pygeum topengii;Herba Potentillae Chinensis;Fructus Mume;Tetracera asiatica	2.74			315.051	380.8	0.5	NEG	[M-H]-	level2	2.96708e+06	2.97018e+06	2.98981e+06
Sinapic acid	208;164;223.1	C11H12O5	7362-37-0	PCMORTLOPMLEFB-ONEGZZNKSA-N	C00482	HMDB0032616	637775	Shikimates and Phenylpropanoids	Phenylpropanoids (C6-C3)	Cinnamic acids and derivatives	HERB000887;HERB001259;HERB001355;HERB001779;HERB001780;HERB001781;HERB001782;HERB001788;HERB001942;HERB002209;HERB002215;HERB002339;HERB002629;HERB002739;HERB002887;HERB003278;HERB003324;HERB003326;HERB003641;HERB003715;HERB004085;HERB004176;HERB004179;HERB004265;HERB004423;HERB005022;HERB005256;HERB006377;HERB006469;HERB006575;HERB006579;HERB005519	Radix chuanxiong；Rhizoma Chuanxiong;Cynanchum thesioides;Exocarpium Benincasae;Radix Glycyrrhizae;/;Radix Glycyrrhizae uralensis;/;Brassica oleracea var. capitata;Rhizoma Dryriae;Semen Glycine Max;Juglans nigra;Magnolia officinalis;Foeniculum vulgare;Lepidium sativum;Semen Sipis;Capparis spinosa;Citrus limonia;Citrus limonia;Herba Portulacae;Fructus Hordei Germitus;Erica australis;Citrus limon;Ci…	2.74			223.061	283	0.1	NEG	[M-H]-	level2	5.73921e+06	5.82339e+06	5.76891e+06
Aurantioobtusin	331.1;316.1;169	C17H14O7		RNXZPKOEJUFJON-UHFFFAOYSA-N	C17670	HMDB0248725		Polyketides	Polycyclic aromatic polyketides	Anthraquinones and anthrones	HERB002428;HERB003070	Exocarpium Citri grandis;Semen Cassiae	2.74			331.08	354.9	0.9	POS	[M+H]+	level2	3.20337e+06	3.31172e+06	3.31695e+06
Epigallocatechin	84;130;231	C15H14O7	970-74-1	XMOCLSLCDHWDHP-IUODEOHRSA-N	C12136	HMDB0038361	72277	Shikimates and Phenylpropanoids	Flavonoids	Flavan-3-ols	HERB000237;HERB001271;HERB007002;HERB006091;HERB000246;HERB000267;HERB000584;HERB000800;HERB000806;HERB001572;HERB001942;HERB002714;HERB003288;HERB003573;HERB003777;HERB005165;HERB005676;HERB006061;HERB006632;HERB006658;HERB006714;HERB000018;HERB000087;HERB000632;HERB003214;HERB005091;HERB005333;HERB006393;HERB000822;HERB001069;HERB005395;HERB006938;HERB000189;HERB002413;HERB001034	Radix Ampelopsis;Radix Sanguisorbae;/;Musa acuminata;/;Radix Paeoniae Alba;Rhizoma Atractylodis;Radix Paeoniae Rubra;Semen Phaseoli;Cynanchum chinense;Rhizoma Dryriae;Caulis Millettiae;radix tripterygii wilfordii;/;/;Fructus Polygoni Orientalis;Xanthoceras sorbifolia;/;/;/;Fructus Phyllanthi;Acacia nilotica;Phyllanthus emblica;Camellia sinensis [Syn. Thea sinensis];Tripterygium hypoglaucum;Lycori…	2.74			307.083	79.9	0.5	POS	[M+H]+	level2	1.57262e+07	1.85302e+07	1.64234e+07
4-Hydroxybenzoylcholine	224.1;165.1;93.1	C12H18NO3	5094-31-5	BAPAICNRGIBFJT-UHFFFAOYSA-O		HMDB0029559	151252				HERB000225;HERB002887	Sinapis alba;Semen Sipis	2.74			224.128	666.8	0.3	POS	[M]+	level2	3.62084e+07	3.68656e+07	3.79343e+07
Camptothecin	285;73;91.1	C20H16N2O4		VSJKWCGYPAHWDS-FQEVSTJZSA-N				Alkaloids	Tryptophan alkaloids	Pyrroloquinoline alkaloids	HERB000307;HERB001801;HERB002242;HERB002384;HERB003458;HERB003635;HERB003806;HERB004367;HERB004974;HERB005877	Sesamum indicum [Syn. Sesamum orientale ];Radix seu Rhizoma rdostachyos;Semen Sesami Nigrum;Sesamum indicum;Ophiorrhiza liukiuensis;Nothapodytes pittosporoides;Paulownia tomentosa;Plantago depressa;Ophiorrhiza mungos;Camptotheca acuminata	2.74			371.1	511.7	0.3	POS	[M+Na]+	level2	6.10731e+06	6.71213e+06	3.55683e+06
(+)Catechin	285.1;270.1;286.1	C15H14O6	154-23-4	PFTAWBLQPZVEMU-DZGCQCFKSA-N	C06562	HMDB0002780	9064	Shikimates and Phenylpropanoids	Flavonoids	Flavan-3-ols	HERB000237;HERB000497;HERB000594;HERB000806;HERB001034;HERB001165;HERB001409;HERB001583;HERB001924;HERB001981;HERB002062;HERB002191;HERB002563;HERB002591;HERB002937;HERB002941;HERB003348;HERB003549;HERB003573;HERB003715;HERB003924;HERB004021;HERB004107;HERB004849;HERB004948;HERB005335;HERB006891;HERB003731;HERB000161;HERB000186;HERB000189;HERB000612;HERB000632;HERB000822;HERB001069;HERB001125;HER…	Radix Ampelopsis;semen arecae;Fructus tsaoko;Semen Phaseoli;/;/;Cortex Eucommiae;Catechu;Ramulus Uncariae cum Uncis;/;Ramulus Cinmomi;Folium Nelumbinis;Radix Scutellariae;Rhizoma Dioscoreae bulbiferae;Herba Glechomae Longitubae;Rhizoma Fagopyri Cymosi;Semen Litchi;herba pyrolae chinensis;/;Fructus Hordei Germitus;/;Fructus Chaenomelis;/;fructus hippophae;/;Semen Aesculi;Spi gleditsiae;Oleum Rhodo…	2.74			313.07	409.4	0.7	POS	[M+Na]+	level2	3.05102e+06	2.90887e+06	3.03129e+06
(2alpha,3beta,4alpha,9alpha)-2,3,23-trihydroxyurs-12-en-28-oic acid	511.3;149.1;451.3	C30H48O5		JXSVIVRDWWRQRT-UYDOISQJSA-N				Terpenoids	Triterpenoids	Ursane and Taraxastane triterpenoids	HERB006012;HERB003252;HERB001152;HERB004470;HERB004663;HERB002960;HERB003636;HERB005672;HERB000312;HERB000373;HERB000498;HERB001067;HERB001757;HERB001901;HERB002100;HERB002126;HERB002713;HERB003616;HERB003707;HERB003760;HERB004407;HERB004453;HERB005112;HERB005658	Isodon amethystoides;Isodon japonica var. glaucocalyx;Rabdosia macrophylla;Lythrum salicaria;Lythrum anceps;Craibiodendron yunnanese;Herba Verbae;Rabdosia excisa;Herba Lobeliae Chinensis;Rhizoma Menispermi;Borneolum syntheticum;Lagerstroemia speciosa;Rhizoma Aconiti Lateralis;/;Ervatamia hainanensis;Sargassum;herba centellae;Herba Humuli Scandentis;Fructus cannabis;Ilex pubescens;Fructus Syzygii;…	2.74			511.34	408.1	0.5	POS	[M+Na]+	level2	5.62793e+06	5.73014e+06	5.81326e+06
3,7-Dihydroxyflavone	255.1	C15H10O4		UWQJWDYDYIJWKY-UHFFFAOYSA-N				Shikimates and Phenylpropanoids	Flavonoids	Flavonols			2.74			255.064	406	0.7	POS	[M+H]+	level2	2.49967e+06	2.61299e+06	2.47863e+06
Ginkgolide A	269.1;270.1;431.1	C20H24O9	15291-75-5	FPUXKXIZEIDQKW-UHFFFAOYSA-N		HMDB0036862	11794320	Terpenoids	Sesquiterpenoids	Prezizaane sesquiterpenoids	HERB000161;HERB000186;HERB001406;HERB000187;HERB000189;HERB006632	Semen Lablab Album;Semen Ginkgo;Anacardium occidentale;Ginkgo biloba;Ginkgo biloba;/	2.74			431.132	329.5	0.7	POS	[M+Na]+	level2	1.39642e+07	1.29305e+07	1.27176e+07
Cyanidin	287.1	C15H11O6	13306-05-3	VEVZSMAEJFVWIL-UHFFFAOYSA-O	C05905	HMDB0002708	128861				HERB000075;HERB000829;HERB004534;HERB004569;HERB004673;HERB004849;HERB005940;HERB006019;HERB000453;HERB001193;HERB001719;HERB001754;HERB002209;HERB003439;HERB004060;HERB004692;HERB004822;HERB004832;HERB004948;HERB006471;HERB006571;HERB006632;HERB006811;HERB006891;HERB007208	Galipea officinalis;Clerodendron fragrans;Pericarpium Citri Reticulatae Viride;herba Dianthi;/;fructus hippophae;Spica Prunellae;Rhizoma Cyperi;Flos Dolichoris;Radix Salviae liguliobae;Herba Speranskiae tuberculatae;/;Semen Glycine Max;Flos Campsis;Caulis Aristolochiae seu Clematis;Herba Cistanches;/;Fructus Mori;/;Flos Chrysanthemi Indici;/;/;Flos Rosae chinensis;Spi gleditsiae;/	2.74			287.054	297.5	0.8	POS	[M]+	level2	4.30498e+07	3.98189e+07	3.93832e+07
Daidzin	255.1;256.1;167.1	C21H20O9	552-66-9	KYQZWONCHDNPDP-QNDFHXLGSA-N	C10216	HMDB0033991	107971	Shikimates and Phenylpropanoids	Isoflavonoids	Isoflavones	HERB000849;HERB000872;HERB001023;HERB001175;HERB001382;HERB001394;HERB001568;HERB001683;HERB001785;HERB001874;HERB001875;HERB001876;HERB001883;HERB001891;HERB002209;HERB002493;HERB004779;HERB005103;HERB005658	Bulbus Fritillariae Cirrhosae;Radix Cyathulae;Glycine max;Semen Sojae Praeparata;Glycine max;Radix Angelicae Pubescentis;Pueraria omeiensis;Pueraria lobata var. thomsonii;Pueraria thomsonii;Radix Puerariae;/;flos puerariae lobatae;/;/;Semen Glycine Max;/;Pueraria phaseoloides;Pueraria edulis;Herba Potentillae Chinensis	2.74			417.117	284.5	0.5	POS	[M+H]+	level2	9.01076e+06	7.1499e+06	9.35283e+06
Herniarin	176.1;60.1;71.1	C10H8O3	531-59-9	LIIALPBMIOVAHH-UHFFFAOYSA-N	C09268	HMDB0029758	10748	Shikimates and Phenylpropanoids	Coumarins	Simple coumarins	HERB001929;HERB005833;HERB006743;HERB000066;HERB000387;HERB000638;HERB001734;HERB001876;HERB002424;HERB006586;HERB000030;HERB000523;HERB004217;HERB004717;HERB006315;HERB006756;HERB007064	Ancistrocladus korupensis;Rabdosia serra;Syringa pinnafolia;Folium Artemisiae Argyi;/;Radix Bupleuri;Fructus Citri sarcodactylis;flos puerariae lobatae;Pericarpium Zanthoxyli;Herba Artemisiae Scopariae;Eupatorium ayapana;Descurainia sophia;/;Stephania hernandifolia;Artemisia lactiflora;Ruta pinnata;Hydrangea chinensis	2.74			177.05	57.1	0.8	POS	[M+H]+	level2	2.20973e+07	2.24741e+07	2.28383e+07
Turmeronol A	231.1;213.1;109	C15H20O2		OSIFVLKZUWRNBN-LBPRGKRZSA-N				Terpenoids	Sesquiterpenoids	Bisabolane sesquiterpenoids	HERB002840;HERB006718	Rhizoma Curcumae longae;Radix Curcumae	2.74			231.139	478.4	0.4	NEG	[M-H]-	level2	1.94213e+06	1.89822e+06	2.14886e+06
Ginsenoside Rf	799.5;637.4;475.4	C42H72O14		UZIOUZHBUYLDHW-KIOKIGKZSA-N				Terpenoids	Triterpenoids	Dammarane and Protostane triterpenoids	HERB002856;HERB001749;HERB001806;HERB002319;HERB004004;HERB004609;HERB004783;HERB004834;HERB005900	/;Poria;Radix Kansui;Radix Ginseng Rubra;Resi myrrhae;Radix Ginseng;Radix Notoginseng;Folium Mori;Radix Pacis quinquefolii	2.74			799.485	376.4	0.2	NEG	[M-H]-	level2	9.49991e+06	9.78491e+06	9.98855e+06
cis-Melilotoside	163;119.1;191.1	C15H18O8	2446-60-8	GVRIYIMNJGULCZ-QLFWQTQQSA-N	C05839	HMDB0060077	5316113	Shikimates and Phenylpropanoids	Phenylpropanoids (C6-C3)	Cinnamic acids and derivatives	HERB003818;HERB004343;HERB006269	Hierochloe odorata;Melilotus suaveolens;Flos Inulae	2.74			325.093	233.2	0.3	NEG	[M-H]-	level2	9.41439e+06	9.35275e+06	9.87529e+06
3-Hydroxy-3-(methoxycarbonyl)pentanedioic acid	111;87;125	C7H10O7		HCVBQXINVUFVCE-UHFFFAOYSA-N				Fatty acids	Fatty Acids and Conjugates	Hydroxy fatty acids	HERB002040	Fructus Choerospondiatis	2.74			205.035	79.7	0.3	NEG	[M-H]-	level2	4.77092e+06	7.01034e+06	4.7469e+06
Chaulmoogric Acid	279.2;193;109.6	C18H32O2		XMVQWNRDPAAMJB-UHFFFAOYSA-N				Fatty acids	Fatty Acids and Conjugates	Carbocyclic fatty acids	HERB001032;HERB001662	/;Jateorhiza palmata	2.74			279.233	662.9	0.8	NEG	[M-H]-	level2	6.67653e+06	1.05192e+07	1.09499e+07
9-HODE	295.2;277.2;171.1	C18H32O3	98524-19-7	NPDSHTNEKLQQIJ-ZJHFMPGASA-N		HMDB0062652	5282944	Fatty acids	Octadecanoids	Other Octadecanoids	HERB001249	Cortex Lycii Radicis	2.74			295.228	498.8	0.1	NEG	[M-H]1-	level2	2.42549e+06	2.19791e+06	2.44816e+06
Oleanolic acid base + O-HexA-Hex	765.5;766.5;351.1	C42H66O14	25406-56-8	BQPYEFAVIPEQIK-UHFFFAOYSA-N	C08984	HMDB0034533	5087641	Terpenoids	Triterpenoids	Oleanane triterpenoids	HERB000506	Spinacia oleracea	2.74			793.438	496.6	0.3	NEG	[M-H]-	level2	9.89773e+06	4.73704e+06	4.41053e+06
Oleanane -2H, +1O, 1COOH, O-HexA-HexA	807.4;627.4;583.4	C42H64O15	118536-86-0	BCNKILSUUHWRTG-UHFFFAOYSA-N		HMDB0038739	13457498	Terpenoids	Triterpenoids	Oleanane triterpenoids	HERB001355;HERB001779	Exocarpium Benincasae;Radix Glycyrrhizae	2.74			807.418	460.4	0.2	NEG	[M-H]-	level2	1.20276e+07	1.135e+07	1.22234e+07
Glycycoumarin	367.1;233.1;309	C21H20O6	94805-82-0	NZYSZZDSYIBYLC-UHFFFAOYSA-N		HMDB0038225	5317756	Shikimates and Phenylpropanoids	Coumarins	Simple coumarins	HERB001355;HERB001779;HERB004897	Exocarpium Benincasae;Radix Glycyrrhizae;Clausena excavata	2.74			367.119	450.7	0.2	NEG	[M-H]-	level2	2.62795e+06	2.56315e+06	2.65503e+06
Demethoxycurcumin	337.1;282.1;281	C20H18O5	22608-11-3	HJTVQHVGMGKONQ-LUZURFALSA-N		HMDB0033801	5469424	Shikimates and Phenylpropanoids	Diarylheptanoids	Linear diarylheptanoids	HERB000415;HERB001580;HERB002189;HERB002840;HERB004336;HERB005335;HERB006718;HERB001579	/;Oleum Curcumae;Semen Juglandis;Rhizoma Curcumae longae;/;Semen Aesculi;Radix Curcumae;Rhizoma Curcumae	2.74			337.108	435.7	0.5	NEG	[M-H]-	level2	1.62638e+07	1.66572e+07	1.63469e+07
Soyasapogenol E base + O-HexA-Hex-Hex	955.5;793.4;731.4	C48H76O19		JTXVTHCLTOUSSL-UHFFFAOYSA-N				Terpenoids	Triterpenoids	Oleanane triterpenoids	HERB000178;HERB003459	Phaseolus vulgaris;Cryptomeria fortunei	2.74			955.491	407.9	0.2	NEG	[M-H]-	level2	7.89297e+06	8.01734e+06	7.99369e+06
OMEGA-HYDROXYDODECANOIC ACID	215.2;169.2;197.2	C12H24O3	505-95-3	ZDHCZVWCTKTBRY-UHFFFAOYSA-N	C08317	HMDB0002059	79034	Fatty acids	Fatty Acids and Conjugates	Hydroxy fatty acids			2.74			215.165	403.3	0.4	NEG	[M-H]-	level2	4.07989e+06	3.07155e+06	3.79425e+06
(2S,3S,4S,5R,6S)-3,4,5-trihydroxy-6-(5-hydroxy-4-oxo-2-phenylchromen-7-yl)oxyoxane-2-carboxylic acid	253.1;113;85	C21H18O10		IDRSJGHHZXBATQ-ZFORQUDYSA-N				Shikimates and Phenylpropanoids	Flavonoids	Flavones	HERB001319;HERB004029	Centaurea pseudoscabiosa ssp. pseudoscabiosa;Semen Oroxyli	2.74			429.083	353.7	0.2	NEG	[M-H]-	level2	3.12529e+07	3.01742e+07	3.17598e+07
Hematoxylin	139;161;301	C16H14O6		WZUVPPKBWHMQCE-XJKSGUPXSA-N				Shikimates and Phenylpropanoids					2.74			301.072	314.6	0.5	NEG	[M-H]-	level2	1.51512e+06	1.47085e+06	1.5503e+06
Isovitexin	431.1;268;269	C21H20O10		MYXNWGACZJSMBT-VJXVFPJBSA-N				Shikimates and Phenylpropanoids	Flavonoids	Flavones	HERB000221;HERB000323;HERB000489;HERB000553;HERB001101;HERB001583;HERB001591;HERB001758;HERB001948;HERB002376;HERB002498;HERB003127;HERB003160;HERB003395;HERB003478;HERB003715;HERB004386;HERB004488;HERB004507;HERB004516;HERB004539;HERB004543;HERB004668;HERB004973;HERB005014;HERB005311;HERB005383;HERB005392;HERB005437;HERB005438;HERB005439;HERB005440;HERB005441;HERB005442;HERB005637;HERB006220;HER…	Herba Patriniae;Radix Isatidis seu Baphicacanthi;Vitex littoralis;/;Folium Isatidis;Catechu;Drymaria diandra [Syn. Drymaria cordata ssp. diandra];Herba Spirodelae;Calycis Melo;/;Cucumis sativus;Ulva pertusa;Fagopyrum tataricum;Folium Polygoni Tinctorii;/;Fructus Hordei Germitus;Microcos paniculata [Syn. Grewia microcos ];Fagopyrum esculentum;Radix Gentiae macrophyllae;Indigo turalis;Herba Nervili…	2.74			431.099	313.2	0.4	NEG	[M-H]-	level2	2.19462e+06	2.03067e+06	2.25454e+06
(1r,3R,4s,5S)-4-{[(2E)-3-(3,4-Dihydroxyphenyl)-2-propenoyl]oxy}-1,3,5-trihydroxycyclohexanecarboxylic acid	191.1;173;179	C16H18O9		GYFFKZTYYAFCTR-UCEFVAKBSA-N							HERB002033;HERB003184;HERB003454;HERB004832;HERB006040;HERB006041;HERB006344;HERB006470;HERB006471;HERB006473;HERB007006;HERB000580;HERB000244;HERB002962;HERB003137	Stachys palustris;Phlomis tuberosa;Laggera alata;Fructus Mori;Helianthus annuus;Helianthus annuus;Nicotiana tabacum;Chrysanthemum indicum;Flos Chrysanthemi Indici;Pyrus calleryana;Vinca erecta;Fructus Xanthii sibirici;Imperata cylindrica var. major;Flos Lonicerae;/	2.74			353.088	297.9	0.3	NEG	[M-H]-	level2	4.13655e+06	3.97105e+06	4.0945e+06
Hyperoside	300;301;463.1	C21H20O12	482-36-0	OVSQVDMCBVZWGM-DTGCRPNFSA-N	C10073	HMDB0030775	5281643	Shikimates and Phenylpropanoids	Flavonoids	Flavonols	HERB000594;HERB002191;HERB004520;HERB006537;HERB000448;HERB000472;HERB000553;HERB000634;HERB000638;HERB000762;HERB000780;HERB000854;HERB000884;HERB001034;HERB001067;HERB001099;HERB001244;HERB001271;HERB001410;HERB001729;HERB001754;HERB001758;HERB001788;HERB001805;HERB001901;HERB001924;HERB001969;HERB001982;HERB002002;HERB002040;HERB002052;HERB002061;HERB002168;HERB002231;HERB002275;HERB002296;HER…	Fructus tsaoko;Folium Nelumbinis;Herba Artemisiae Annuae;Herba Leonuri;Hypericum wightianum;Herba Polygoni Avicularis;/;Hypericum wightianum subsp. axillare;Radix Bupleuri;Epimedium koreanum;Eupatorium lindleyanum;Hypericum forrestii;Herba andrographitis;/;Lagerstroemia speciosa;/;Herba Hyperici Japonici;Radix Sanguisorbae;/;/;/;Herba Spirodelae;Brassica oleracea var. capitata;Crataegus kansuensi…	2.74			463.089	296.4	0.9	NEG	[M-H]-	level2	8.44083e+06	7.5947e+06	1.02826e+07
Liquiritin	255.1;135;256.1	C21H22O9	551-15-5	DEMKZLAVQYISIA-UHFFFAOYSA-N		HMDB0029520	3794292	Shikimates and Phenylpropanoids	Flavonoids	Flavanones	HERB000892;HERB000974;HERB001249;HERB001355;HERB001733;HERB001779;HERB001780;HERB001781;HERB001782;HERB002000;HERB002494;HERB003174;HERB003504;HERB006926;HERB006990	Herba Sedi sarmentosi;Glycyrrhiza aspera;Cortex Lycii Radicis;Exocarpium Benincasae;Sedum lineare [Syn. Sedum obtuso-lineare ];Radix Glycyrrhizae;/;Radix Glycyrrhizae uralensis;/;Glycyrrhiza glabra;Glycyrrhiza kansuensis;Semen armeniacae amarum;Radix Rhapontici;Glycyrrhiza inflata;Radix Glycyrrhizae Preparata	2.74			417.119	288.1	0.1	NEG	[M-H]-	level2	8.58962e+08	8.63616e+08	8.52058e+08
Isorhamnetin-3,7-di-O-glucoside	314;639.2;315.1	C28H32O17		ZYYJHXKSQKLEBL-QDYVESOYSA-N		HMDB0303009		Shikimates and Phenylpropanoids	Flavonoids	Flavonols	HERB000892	Herba Sedi sarmentosi	2.74			639.157	282.6	0.9	NEG	[M-H]-	level2	4.54276e+06	4.22934e+06	4.33136e+06
isoferulic acid	134;193.1;117	C10H10O4	25522-33-2	QURCVMIEKCOAJU-HWKANZROSA-N	C10470	HMDB0000955	736186	Shikimates and Phenylpropanoids	Phenylpropanoids (C6-C3)	Cinnamic acids and derivatives	HERB000870;HERB001103;HERB001193;HERB002568;HERB003292;HERB004079;HERB004239;HERB004781;HERB005022;HERB005504;HERB006192;HERB006233;HERB007151;HERB007253;HERB000201;HERB000312;HERB000387;HERB000587;HERB001734;HERB001808;HERB001981;HERB002483;HERB002560;HERB002655;HERB002983;HERB003069;HERB003715;HERB004453;HERB005174;HERB006814	Caulis Clematidis Armandii;Cimicifuga heracleifolia;Radix Salviae liguliobae;Souliea vaginata;Cimicifuga asiatica;Cimicifuga nanchuanensis;Radix Oryzae Glutinosae;Cimicifuga acerina;Rhizoma Cimicifugae;Beesia calthaefolia;Valeriana officinalis;Cimicifuga dahurica;Catalpa ovata;Cimicifuga racemosa;/;Herba Lobeliae Chinensis;/;/;Fructus Citri sarcodactylis;Salvia przewalskii;/;Phellodendron amurens…	2.74			193.051	272.4	0.3	NEG	[M-H]-	level2	4.02485e+06	4.22637e+06	4.17817e+06
Cynarine	191.1;279.1;323.1	C25H24O12	30964-13-7	YDDUMTOHNYZQPO-RVXRWRFUSA-N	C10445	HMDB0030093	5281769	Shikimates and Phenylpropanoids	Phenylpropanoids (C6-C3)	Cinnamic acids and derivatives	HERB000580;HERB002713;HERB003031;HERB004191;HERB006470;HERB000755;HERB007240;HERB000559;HERB000909;HERB001572;HERB002579;HERB001076;HERB006269	Fructus Xanthii sibirici;herba centellae;Flos Chrysanthemi;Fructus Arctii lappae;Chrysanthemum indicum;Carlina acaulis;Echinacea purpurea;Cynara scolymus;Cynara cardunculus;Cynanchum chinense;Senecio nemorensis;Herba Cirsii Japonici;Flos Inulae	2.74			515.12	261.1	0.5	NEG	[M-H]-	level2	4.8214e+06	4.45565e+06	4.84069e+06
Ethyl gallate	182;167;197	C9H10O5	831-61-8	VFPFQHQNJCMNBZ-UHFFFAOYSA-N		HMDB0033836	13250	Shikimates and Phenylpropanoids	Phenolic acids (C6-C1)	Shikimic acids and derivatives	HERB000019;HERB000629;HERB000800;HERB000940;HERB000941;HERB001049;HERB001610;HERB001695;HERB001749;HERB001788;HERB002194;HERB003291;HERB003336;HERB004055;HERB004979;HERB005011;HERB005628;HERB005887;HERB006811;HERB007066;HERB002280;HERB000267;HERB001165;HERB004519;HERB004822;HERB005039;HERB005062;HERB005455;HERB005471;HERB006714;HERB006891;HERB006905	Acacia arabica;Acer ginnala;Radix Paeoniae Rubra;Acanthopanax senticosus [Syn. Eleutherococcus senticosus ];Acanthopanax senticosus [Syn. Eleutherococcus senticosus ];Rhodiola crenulata [Syn. Rhodiola euryphylla];Herba Potentillae Discoloris;/;Poria;Brassica oleracea var. capitata;Fructus Chebulae;omphalia;Castanea mollissima;Flos Gossampini;Ampelopsis brevipedunculata;Rhodiola sacra;Tagetes erec…	2.74			197.046	254.6	0.5	NEG	[M-H]-	level2	2.78533e+06	2.85642e+06	2.88787e+06
Puerarin	295.1;415.1;267.1	C21H20O9	3681-99-0	HKEAFJYKMMKDOR-VPRICQMDSA-N	C10524	HMDB0240265		Shikimates and Phenylpropanoids	Isoflavonoids	Isoflavones	HERB000374;HERB000638;HERB000872;HERB001568;HERB001683;HERB001785;HERB001874;HERB001876;HERB002550;HERB002672;HERB003318;HERB003935;HERB003967;HERB004779;HERB005103;HERB005273;HERB005658;HERB006265;HERB006829	Angelica ursina;Radix Bupleuri;Radix Cyathulae;Pueraria omeiensis;Pueraria lobata var. thomsonii;Pueraria thomsonii;Radix Puerariae;flos puerariae lobatae;Pueraria calycina;Zizia aptera;Peucedanum govanianum var. bicolo;Libanotis condensata;Seseli ericephalum;Pueraria phaseoloides;Pueraria edulis;/;Herba Potentillae Chinensis;/;Pueraria peduncularis	2.74			415.104	250.8	0.6	NEG	[M-H]-	level2	5.69355e+06	5.75776e+06	5.94459e+06
D(-)-Salicin	168;153;167	C13H18O7	138-52-3	NGFMICBWJRZIBI-UJPOAAIJSA-N	C01451	HMDB0003546	439503	Shikimates and Phenylpropanoids	Phenolic acids (C6-C1)	Simple phenolic acids	HERB000231;HERB000312;HERB000384;HERB000783;HERB000814;HERB000850;HERB001100;HERB001154;HERB002159;HERB002339;HERB002775;HERB002792;HERB003446;HERB003471;HERB003750;HERB004516;HERB004544;HERB004829;HERB004932;HERB005825;HERB005882;HERB006055;HERB006058;HERB006096;HERB006142;HERB006185;HERB006211;HERB006455;HERB006581;HERB006659;HERB007235	Michelia alba;Herba Lobeliae Chinensis;Populus beijingensis;Tamarix chinensis;Ericerus pela;Paeonia veitchii;Populus ussuriensis;Populus lasiocarpa;Populus hopeiensis;Magnolia officinalis;Populus canadensis;Populus nigra var. thevestina;Salix babylonica;Salix babylonica;Populus tomentosa;Indigo turalis;Populus cathayana;Herba Taxilli;Populus davidiana;Cacumen Tamaricis;Gryllulus chinensis;Populus…	2.74			331.104	203	0.3	NEG	[M+FA]-	level2	3.08901e+06	2.70629e+06	2.61021e+06
Isobutyric_acid	87;87;43	C4H8O2	79-31-2	KQNPFQTWMSNSAP-UHFFFAOYSA-N	C02632	HMDB0001873	6590	Fatty acids	Fatty Acids and Conjugates	Branched fatty acids	HERB000314;HERB001462;HERB002135;HERB002560;HERB002626;HERB003232;HERB003439;HERB003658;HERB004055;HERB004191;HERB004834;HERB005991	Elsholtzia ciliata;/;Apium graveolens;Radix Astragali;/;fructus Capsici;Flos Campsis;Herba Ephedrae;Flos Gossampini;Fructus Arctii lappae;Folium Mori;/	2.74			87.0452	104.1	0.3	NEG	[M-H]-	level2	2.74923e+06	5.96281e+06	2.45535e+06
Castanospermine	144.1;188.1;115.1	C8H15NO4		JDVVGAQPNNXQDW-TVNFTVLESA-N				Alkaloids	Lysine alkaloids	Indolizidine alkaloids			2.74			188.093	78.2	0.4	NEG	[M-H]-	level2	5.51992e+06	9.06031e+06	5.62373e+06
Oxalic acid	59;43;88	C2H2O4	144-62-7	MUBZPKHOEPUJKR-UHFFFAOYSA-N	C00209	HMDB0002329	971	Fatty acids	Fatty Acids and Conjugates	Dicarboxylic acids	HERB000162;HERB000244;HERB000309;HERB000506;HERB000960;HERB000973;HERB001193;HERB002052;HERB002168;HERB002205;HERB002505;HERB003578;HERB004021;HERB004069;HERB004945;HERB005102;HERB006575;HERB000242;HERB000472;HERB000949;HERB001069;HERB001806;HERB001915;HERB002040;HERB002191;HERB002405;HERB002655;HERB003636;HERB003641;HERB004068;HERB004832;HERB004849;HERB005609;HERB006586;HERB006733;HERB006860	Radix Stemoe;Imperata cylindrica var. major;Rhizoma Atractylodis macrocephalae;Spinacia oleracea;Vinegar;Hippophae rhamnoides;Radix Salviae liguliobae;Ramulus Euonymi;/;vinegar;Artemisia scoparia [Syn. Artemisia capillaris var. scoparia];Rauvolfia verticillata;Fructus Chaenomelis;Ephedra equisetina;Crataegus pinnatifida;Rheum rhaponticum;Urtica dioica;Rhizoma Imperatae;Herba Polygoni Avicularis;B…	2.73			88.988	61.3	0.1	NEG	[M-H]-	level2	6.2332e+06	1.23902e+07	1.67078e+07
2,3-dihydroxypropyl hexadecanoate [IIN-based on	313.3;57.1;71.1	C19H38O4		QHZLMUACJMDIAE-UHFFFAOYSA-N		HMDB0245964		Fatty acids	Glycerolipids	Monoacylglycerols	HERB003979;HERB002309;HERB004457;HERB003741;HERB005041;HERB005148;HERB005866;HERB000323;HERB000330;HERB001734;HERB001876;HERB002276;HERB004719;HERB004774;HERB005062;HERB005455;HERB005889;HERB000835;HERB000836;HERB004402;HERB005644;HERB000822;HERB001069;HERB004004;HERB004446;HERB004609;HERB005390;HERB005395;HERB006938;HERB000849;HERB001758;HERB001924;HERB002941;HERB006908;HERB001776	Changium smyrnioides;/;Radix Moghaniae Philippinensis;/;Asparagus officinalis;Trichosanthes rosthornii [Syn. Trichosanthes uniflora];Sargassum parvivesiculosum;Radix Isatidis seu Baphicacanthi;Rhizoma Pinelliae;Fructus Citri sarcodactylis;flos puerariae lobatae;Flos Carthami;Resi oliani;Rhizoma Sparganii;Fructus Quisqualis;Rhizoma Arisaematis;/;Folium Clerodentri trichotomi;Clerodendron trichotom…	2.73			313.273	611	0.6	POS	[M-H2O+H]+	level2	614768	476013	420601
18Alpha-Glycyrrhetinic Acid	471.3;235.2;189.2	C30H46O4	1449-05-4	MPDGHEJMBKOTSU-PMTKVOBESA-N		HMDB0034517	73398	Terpenoids	Triterpenoids	Oleanane triterpenoids	HERB002000;HERB001779;HERB000974;HERB001249;HERB001355;HERB001780;HERB001781;HERB001782;HERB002494;HERB002665;HERB006827;HERB006926;HERB006982;HERB006990;HERB007003	Glycyrrhiza glabra;Radix Glycyrrhizae;Glycyrrhiza aspera;Cortex Lycii Radicis;Exocarpium Benincasae;/;Radix Glycyrrhizae uralensis;/;Glycyrrhiza kansuensis;Herba Abri;Glycyrrhiza yunnanensis;Glycyrrhiza inflata;Radix Glycyrrhizae Praeparata;Radix Glycyrrhizae Preparata;/	2.73			471.346	510.3	1.3	POS	[M+H]+	level2	2.97857e+06	3.07726e+06	3.4911e+06
Icaritin	313.1;314.1;179	C21H20O6		TUUXBSASAQJECY-UHFFFAOYSA-N				Shikimates and Phenylpropanoids	Flavonoids	Flavonols	HERB000762;HERB000856;HERB000980;HERB004469;HERB004708;HERB005625;HERB005749;HERB006633;HERB007023;HERB007079;HERB007036	Epimedium koreanum;Epimedium davidii;Epimedium acuminatum;Semen Pharbitidis;Epimedium pubescens;Epimedium wanshanense;Epimedium wushanense;/;Rhizoma Anemarrhee;Herba Sarcatidrae;Radix Polygoni Multiflori Preparata	2.73			369.132	450.8	0.8	POS	[M+H]+	level2	3.67358e+06	3.82197e+06	6.09067e+06
Ginsenoside Rg1	365.1;823.5;364.2	C42H72O14		YURJSTAIMNSZAE-HHNZYBFYSA-N				Terpenoids	Triterpenoids	Dammarane and Protostane triterpenoids	HERB004004;HERB004609;HERB004834;HERB005900;HERB002319;HERB004616;HERB004783;HERB007108;HERB001749;HERB001806;HERB002653;HERB003600;HERB003840;HERB004042;HERB004610;HERB004612;HERB004615;HERB004617;HERB007061;HERB007107	Resi myrrhae;Radix Ginseng;Folium Mori;Radix Pacis quinquefolii;Radix Ginseng Rubra;Folium Ginseng;Radix Notoginseng;/;Poria;Radix Kansui;/;Caulis Trachelospermi;Flos Rosae Rugosae;/;/;Panax ginseng [Syn. Panax schinseng ];/;/;/;Panax pseudo - ginseng var. japonicus	2.73			823.479	365.6	1.1	POS	[M+Na]+	level2	2.46455e+06	2.27634e+06	2.35015e+06
vina-ginsenoside R4	805.5;985.5;806.5	C48H82O19		UOJAEODBOCLNBU-UHFFFAOYSA-N		HMDB0040843	5176390	Terpenoids	Triterpenoids	Dammarane and Protostane triterpenoids	HERB004616	Folium Ginseng	2.73			985.531	358.7	1.4	POS	[M+Na]+	level2	4.42977e+06	4.48349e+06	4.88299e+06
Formononetin	269.1;241;254.1	C16H12O4	485-72-3	HKQYGTCOTHHOMP-UHFFFAOYSA-N	C00858	HMDB0005808	5280378	Shikimates and Phenylpropanoids	Isoflavonoids	Isoflavones	HERB000099;HERB000161;HERB000162;HERB000186;HERB000253;HERB000309;HERB000535;HERB000915;HERB000930;HERB001269;HERB001355;HERB001518;HERB001705;HERB001779;HERB001780;HERB001781;HERB001782;HERB001874;HERB001876;HERB001901;HERB001985;HERB002000;HERB002040;HERB002119;HERB002258;HERB002309;HERB002376;HERB002472;HERB002560;HERB002614;HERB002714;HERB002846;HERB002913;HERB002976;HERB003164;HERB003205;HER…	Baptisia australis;Semen Lablab Album;Radix Stemoe;Semen Ginkgo;Aquilaria sinensis;Rhizoma Atractylodis macrocephalae;Euphorbia portlandica;Glycyrrhiza pallidiflora;Ononis spinosa;Trifolium subterraneum;Exocarpium Benincasae;Virola multinervia;Apis mellifera ligustica;Radix Glycyrrhizae;/;Radix Glycyrrhizae uralensis;/;Radix Puerariae;flos puerariae lobatae;/;Rhizoma Dryopteris crassirhizomae;Gly…	2.73			269.081	338.4	1.4	POS	[M+H]+	level2	4.07104e+06	4.51876e+06	4.33304e+06
Pelargonidin-3-O-glucoside	271.1;272.1	C21H21O10	47684-27-5	ABVCUBUIXWJYSE-GQUPQBGVSA-O	C12137	HMDB0240551	443648				HERB004115;HERB004554;HERB004865;HERB001719	Nandina domestica;Chaenomeles lagenaria [Syn. Chaenomeles speciosa];Elaeagnus angustifolia;Herba Speranskiae tuberculatae	2.73			433.112	307.8	1.4	POS	[M]+	level2	3.59933e+06	5.6274e+06	5.79338e+06
Aloenin	271.1;313.1;283.1	C19H22O10		KFJNVVJUICKJEQ-LQDZTQBFSA-N				Polyketides	Cyclic polyketides	2-pyrone derivatives	HERB003528;HERB002962	Aloe;Flos Lonicerae	2.73			433.112	288.7	1.4	POS	[M+Na]+	level2	7.05639e+06	7.08941e+06	7.15955e+06
2''-Rhamnosylvitexin	325.1;337.1;379.1	C27H30O14		LYGPBZVKGHHTIE-HUBYJIGHSA-N				Shikimates and Phenylpropanoids	Flavonoids	Flavones	HERB004948;HERB005099	/;Diospyros kaki	2.73			579.169	280.1	1.3	POS	[M+H]+	level2	4.43904e+07	4.3758e+07	4.49318e+07
Glucoliquiritin	255.1;417.1;135	C27H32O14		UCUBMAVPVJYHIR-OVGRPOLTSA-N				Shikimates and Phenylpropanoids	Flavonoids	Flavanones	HERB001355;HERB001779;HERB006925	Exocarpium Benincasae;Radix Glycyrrhizae;/	2.73			579.172	238.8	0.1	NEG	[M-H]-	level2	2.31812e+07	2.36664e+07	2.23775e+07
KOBUSONE	221.2;220.1;205.1	C14H22O2		UETZJEZFLKASPR-UZWIWUQPSA-N				Terpenoids	Sesquiterpenoids	Caryophyllane sesquiterpenoids	HERB001409;HERB001171;HERB004914;HERB006019	Cortex Eucommiae;/;Rhizoma Kaempferiae;Rhizoma Cyperi	2.73			221.155	428.4	0.1	NEG	[M-H]-	level2	1.47336e+07	3.4638e+06	1.48173e+07
Xanthohumol	125;353.1;227.1	C21H22O5	6754-58-1	ORXQGKIUCDPEAJ-YRNVUSSQSA-N	C16417	HMDB0037479	639665	Shikimates and Phenylpropanoids	Flavonoids	Chalcones	HERB002472;HERB003164;HERB004345;HERB006348	flos Sophorae;Radix Sophorae flavescentis;Humulus lupulus;Libanotis buchtormensis	2.73			353.139	421.3	1.1	NEG	[M-H]-	level2	3.24082e+07	3.30143e+07	3.23356e+07
Ginsenoside Rg2	783.5;475.4;101	C42H72O13	52286-74-5	AGBCLJAHARWNLA-UHFFFAOYSA-N		HMDB0035395	12912318	Terpenoids	Triterpenoids	Dammarane and Protostane triterpenoids	HERB004218;HERB004004;HERB004609;HERB004834;HERB005900;HERB002319;HERB004616;HERB007108	Radix Achyranthis bidentatae;Resi myrrhae;Radix Ginseng;Folium Mori;Radix Pacis quinquefolii;Radix Ginseng Rubra;Folium Ginseng;/	2.73			783.49	385.7	0.6	NEG	[M-H]-	level2	2.98715e+07	2.72029e+07	2.82392e+07
Diffractic acid	373.1;125;304.1	C20H22O7		MIJKZXWOOXIEEU-UHFFFAOYSA-N				Polyketides	Aromatic polyketides	Depsides	HERB000892;HERB001246;HERB002479;HERB005262	Herba Sedi sarmentosi;Cortex Illicii;Usnea diffracta;Usnea longissima	2.73			373.13	366.9	0.8	NEG	[M-H]-	level2	2.79824e+06	3.42824e+06	2.80176e+06
Hulupinic acid	201.1;186.1;219.1	C15H20O4		KKNXLCGOZLVUHL-UHFFFAOYSA-N		HMDB0030102	12310637	Terpenoids	Meroterpenoids	Polyprenylated cyclic polyketides (Hop meroterpenoids)	HERB004345	Humulus lupulus	2.73			263.129	363.8	0.8	NEG	[M-H]-	level2	2.21696e+06	2.34988e+06	2.31174e+06
4-Nitrophenol	138;108;137	C6H5NO3	100-02-7	BTJIUGUIPKRLHP-UHFFFAOYSA-N	C00870	HMDB0001232	980				HERB004948		2.73			138.02	328.1	1	NEG	[M-H]-	level2	1.78124e+06	1.78786e+06	1.76632e+06
(2R,3S,4S,5R,6R)-2-[[(2R,3R,4R,5S)-3,4-dihydroxy-5-(hydroxymethyl)oxolan-2-yl]oxymethyl]-6-[(2E)-3,7-dimethylocta-2,6-dienoxy]oxane-3,4,5-triol	59;447.2;447.1	C21H36O10		AWDKYYYAAQQLEF-XRSPUIAPSA-N				Terpenoids	Monoterpenoids	Acyclic monoterpenoids	HERB006744	Rodgersia pinnata	2.73			447.223	285.1	0.3	NEG	[M-H]-	level2	1.07547e+07	1.1048e+07	1.06133e+07
3-[3,4-dihydroxy-6-(hydroxymethyl)-5-[3,4,5-trihydroxy-6-(hydroxymethyl)oxan-2-yl]oxyoxan-2-yl]oxy-2-(3,4-dihydroxyphenyl)-5,7-dihydroxychromen-4-one	300;625.1;301	C27H30O17		UTECWQIXBMWRRR-UHFFFAOYSA-N				Shikimates and Phenylpropanoids	Flavonoids	Flavonols	HERB001524;HERB001762;HERB003237;HERB006905;HERB001165;HERB001394;HERB003010;HERB006173	Polygonum polystachyum;Hibiscus rosa - sinensis;Chimonanthus fragrans [Syn. Chimonanthus praecox];/;/;Radix Angelicae Pubescentis;Murraya paniculata [Syn. Chalcas paniculata];Murraya paniculata var. exotica	2.73			625.141	274.1	0.8	NEG	[M-H]-	level2	2.63584e+07	2.59597e+07	2.72895e+07
Swainsonine	130.1;172.1;128.1	C8H15NO3		FXUAIOOAOAVCGD-WCTZXXKLSA-N				Alkaloids	Lysine alkaloids	Indolizidine alkaloids	HERB001180;HERB002601;HERB003569;HERB004934	Swainsonia luteola;Swainsonia canescens;Cyclea racemosa;Swainsonia galegifolia	2.73			172.098	258.1	0.5	NEG	[M-H]-	level2	1.72001e+07	1.6954e+07	1.67524e+07
Feruloyl quinic acid (isomer of 887, 888)	193.1;134;85	C17H20O9		RAGZUCNPTLULOL-UHFFFAOYSA-N				Shikimates and Phenylpropanoids	Phenylpropanoids (C6-C3)	Cinnamic acids and derivatives	HERB000137;HERB001259;HERB003528;HERB006041;HERB002962;HERB005412;HERB001969	Fructus Anisi Stellati;Cynanchum thesioides;Aloe;Helianthus annuus;Flos Lonicerae;Semen Persicae;/	2.73			367.103	246.2	0.3	NEG	[M-H]-	level2	3.02189e+07	2.9535e+07	2.98693e+07
Esculin	193.1;101;134	C15H16O9	531-75-9	XHCADAYNFIFUHF-TVKJYDDYSA-N	C09264	HMDB0030820	5281417	Shikimates and Phenylpropanoids	Coumarins	Simple coumarins	HERB003039;HERB000617;HERB002409;HERB002814;HERB003045;HERB003468;HERB003485;HERB003573;HERB003648;HERB004256;HERB004292;HERB004343;HERB004460;HERB004509;HERB004513;HERB005187;HERB005571;HERB006162;HERB006641;HERB001754;HERB002276;HERB002365;HERB003369;HERB004461;HERB004822;HERB005335;HERB006784;HERB007046;HERB007174	Herba Cichorii;Fraxinus rhynchophylla [Syn. Fraxinus chinensis var. rhynchophylla];Fraxinus ornus;Fraxinus szaboana [Syn. Fraxinus chinensis var. acuminata];Cichorium intybus;Fraxinus stylosa;/;/;Fructus Aristolochiae;Datura stramonium;Aesculus hippocastanum;Melilotus suaveolens;Semen Euphorbiae;Fraxinus paxiana;Cortex Fraxini;Fraxinus mandshurica;Hymenodictyon excelsum;Fraxinus bungeana;Crataegu…	2.73			339.072	236.1	1.4	NEG	[M-H]-	level2	9.1433e+06	9.07765e+06	3.49425e+07
Androsin	205.1;190.1;163.1	C15H20O8		QUOZWMJFTQUXON-UXXRCYHCSA-N							HERB000879;HERB001616;HERB002369;HERB004973;HERB005918	/;Lycopersicon esculentum;/;Rhizoma Belamcandae;Picrorhiza scrophulariiflora	2.73			327.109	229.4	0.2	NEG	[M-H]-	level2	4.51719e+06	4.52687e+06	4.72714e+06
[(1aS,1bS,2S,5aR,6S,6aS)-1a-(hydroxymethyl)-2-[(2S,3R,4S,5S,6R)-3,4,5-trihydroxy-6-(hydroxymethyl)oxan-2-yl]oxy-2,5a,6,6a-tetrahydro-1bH-oxireno[5,6]cyclopenta[1,3-c]pyran-6-yl] (E)-3-(4-hydroxy-3-methoxyphenyl)prop-2-enoate	165.1;89;191.1	C25H30O13		RMSKZOXJAHOIER-GGKKSNITSA-N				Terpenoids	Monoterpenoids	Iridoids monoterpenoids	HERB002369;HERB004519;HERB004834;HERB005900;HERB006014	/;/;Folium Mori;Radix Pacis quinquefolii;Cortex Citri	2.73			537.162	218.9	0.1	NEG	[M-H]-	level2	1.00843e+07	9.00172e+06	1.05192e+07
[5-(6-aminopurin-9-yl)-3,4-dihydroxy-tetrahydrofuran-2-yl]methyl phosphono hydrogen phosphate	79;158.9;134	C10H15N5O10P2	20398-34-9	XTWYTFMLZFPYCI-UHFFFAOYSA-N			197	Carbohydrates	Nucleosides	Purine nucleos(t)ides	HERB006053	Lentinus edodes	2.72			426.022	93	0.7	NEG	[M-H]-	level2	3.72903e+06	3.52451e+06	3.18524e+06
Soyacerebroside II	262.3;194.6;496.7	C40H75NO9		HOMYIYLRRDTKAA-DNZXWUPJSA-N				Fatty acids	Sphingolipids	Neutral glycosphingolipids	HERB000330;HERB001719;HERB003616;HERB005843;HERB000929;HERB001783	Rhizoma Pinelliae;Herba Speranskiae tuberculatae;Herba Humuli Scandentis;Cinnamomum zeylanicum;/;Rehmannia glutinosa [Syn. Rehmannia glutinosa f. huechingensis]	2.72			714.551	616.6	1.4	POS	[M+H]+	level2	309250	301443	305837
Laurolitsine	265.1;297.1;237.1	C18H19NO4	5890-18-6	KYVJVURXKAZJRK-UHFFFAOYSA-N	C16984	HMDB0040974	628557	Alkaloids	Tyrosine alkaloids	Aporphine alkaloids	HERB000785;HERB000844;HERB000846;HERB001301;HERB001306;HERB002248;HERB002337;HERB004752;HERB004967;HERB005767;HERB000777	Litsea cubeba;Zanthoxylum ailanthoides;Zanthoxylum ailanthoides;Lindera umbellata [Syn. Lindera erythrocarpa ];Lindera chunii;Cocculus laurifolius;Zanthoxylum elephantiasis;Rhizoma seu Herba Saururi;Siparuna pauciflora;Radix Linderae;Lignum Aquilariae Resitum	2.72			314.138	225.8	1.6	POS	[M+H]+	level2	4.56343e+06	4.35879e+06	4.34812e+06
Corydine	342.2;58.1;297.1	C20H23NO4		IDQUPXZJURZAGF-ZDUSSCGKSA-N		HMDB0302141	10153	Alkaloids	Tyrosine alkaloids	Aporphine alkaloids	HERB000791;HERB001307;HERB002125;HERB003571;HERB003640;HERB005071;HERB006124;HERB006353;HERB007182	Corydalis remota [Syn. Corydalis bulbosa var. typica ];Stephania dinklagei;Glaucium fimbrilligerum;Eschscholzia lobbii;Corydalis marschalliana;Pericarpium Grati;Glaucium corniculatum;Rhizoma Corydalis;Corydalis incisa	2.72			342.17	221.2	1.6	POS	[M+H]+	level2	1.58039e+07	2.00147e+07	1.7582e+07
Dibutyl phthalate	149;279.1;227.9	C16H22O4	84-74-2	DOIRQSBPFJWKBE-UHFFFAOYSA-N	C14214	HMDB0033244	3026	Shikimates and Phenylpropanoids	Phenolic acids (C6-C1)	Shikimic acids and derivatives	HERB007240;HERB003464;HERB005121;HERB005817;HERB006686;HERB000066;HERB000134;HERB000267;HERB000305;HERB000323;HERB000409;HERB000497;HERB000638;HERB001074;HERB001244;HERB001309;HERB001360;HERB001622;HERB001713;HERB001779;HERB001787;HERB001852;HERB001901;HERB001915;HERB001924;HERB001938;HERB002002;HERB002062;HERB002094;HERB002126;HERB002342;HERB002563;HERB003174;HERB003192;HERB003245;HERB003288;HER…	Echinacea purpurea;Dendrobium fimbriatum var. oculatum;Dendrobium chrysanthum;Strophanthus sarmentosus var. senegambiae;/;Folium Artemisiae Argyi;/;Radix Paeoniae Alba;Radix Angelicae Dahuricae;Radix Isatidis seu Baphicacanthi;/;semen arecae;Radix Bupleuri;Herba Cirsii Japonici;Herba Hyperici Japonici;Flos Caryophylli;Fructus Malvae;Radix Saposhnikoviae divaricatae;Herba Pteridis multifidae;Radix…	2.72			279.159	622.7	1.8	POS	[M+H]+	level2	5.07958e+06	4.71811e+06	7.64141e+06
Lupinine	170.2;69.1;153.1	C10H19NO		HDVAWXXJVMJBAR-VHSXEESVSA-N				Alkaloids	Lysine alkaloids	Quinolizidine alkaloids	HERB002517;HERB002596;HERB003135;HERB003742;HERB005734;HERB005770;HERB006036	Thevetia neriifolia [Syn. Thevetia peruviana ];Lupinus luteus;Elephantopus scaber;Mangifera indica;Phoenix dactylifera;Anabasis aphylla;Alstonia scholaris	2.72			170.153	543	1.6	POS	[M+H]+	level2	985288	1.15674e+06	1.17527e+06
schisandrin B	367.1;368.1;311.1	C23H28O6		RTZKSTLPRTWFEV-UHFFFAOYSA-N		HMDB0257360		Shikimates and Phenylpropanoids	Lignans	Dibenzocyclooctadienes lignans	HERB002000;HERB002224;HERB002288;HERB002640;HERB003288;HERB004004;HERB004609;HERB005762;HERB006925;HERB004523;HERB003293;HERB000408;HERB000674;HERB004118;HERB004656	Glycyrrhiza glabra;/;Schisandra rubriflora;Semen Canbis;radix tripterygii wilfordii;Resi myrrhae;Radix Ginseng;Schisandra chinensis;/;Zanthoxylum schinifolium;Kadsura coccinea;Fructus Schiandrae;Kadsura peltigera [Syn. Kadsura longipedunculata ];/;Kadsura japonica	2.72			423.179	477.2	2	POS	[M+Na]+	level2	2.56572e+06	2.63597e+06	2.55646e+06
Psoralidin	337.1;153;336.2	C20H16O5	18642-23-4	YABIJLLNNFURIJ-UHFFFAOYSA-N	C10523	HMDB0034050	5281806	Shikimates and Phenylpropanoids	Isoflavonoids	Coumestan	HERB000546;HERB000554;HERB004387	Psoralea corylifolia;/;Fructus Psoraleae Corylifoliae	2.72			337.106	449.7	1.5	POS	[M+H]+	level2	6.64445e+06	6.46904e+06	6.86724e+06
8-Gingerol	70;231.2;133.1	C19H30O4		BCIWKKMTBRYQJU-INIZCTEOSA-N							HERB001787;HERB001924;HERB005017;HERB001378;HERB001630	Rhizoma Zingiberis;Ramulus Uncariae cum Uncis;Rhizoma Zingiberis Recens;Fructus Amomi Rotundus;Zingiber aromaticum	2.72			323.221	413.2	2.1	POS	[M+H]+	level2	7.61788e+06	7.4662e+06	8.9644e+06
Ginsenoside Rc	1101.6;335.1;789.5	C53H90O22		JDCPEKQWFDWQLI-LUQKBWBOSA-N				Terpenoids	Triterpenoids	Dammarane and Protostane triterpenoids	HERB002319;HERB004004;HERB004609;HERB004616;HERB004785;HERB004834;HERB005900;HERB006747;HERB007108	Radix Ginseng Rubra;Resi myrrhae;Radix Ginseng;Folium Ginseng;/;Folium Mori;Radix Pacis quinquefolii;Panax japonicus var. bipinnatifidus;/	2.72			1101.58	390.9	1.6	POS	[M+Na]+	level2	7.40465e+06	4.52056e+06	8.57564e+06
Notoginsenoside R2	335.1;793.5;336.1	C41H70O13		FNIRVWPHRMMRQI-PGOMJGFXSA-N				Terpenoids	Triterpenoids	Dammarane and Protostane triterpenoids	HERB002319;HERB004004;HERB004042;HERB004609;HERB004783;HERB007108	Radix Ginseng Rubra;Resi myrrhae;/;Radix Ginseng;Radix Notoginseng;/	2.72			793.468	374.4	2.1	POS	[M+Na]+	level2	6.78921e+07	6.73074e+07	7.52043e+07
(2S,3S,4S,5R,6S)-3,4,5-trihydroxy-6-[5-hydroxy-2-(4-hydroxyphenyl)-6-methoxy-4-oxochromen-7-yl]oxyoxane-2-carboxylic acid	301.1;302.1;286	C22H20O12		GVEZRDBRYNJUDQ-QSUZLTIMSA-N				Shikimates and Phenylpropanoids	Flavonoids	Flavones	HERB000676;HERB000829;HERB001463;HERB002952;HERB003345;HERB005278;HERB006250;HERB006331;HERB006547;HERB006597;HERB007193	Clerodendron indicum;Clerodendron fragrans;Helenium autumnale;Hypericum chinense;Salvia plebeia;Citrus sudachii;Digitalis ferruginea;Papaver somniferum;Iva frutescens;Nepeta hindostana;Millingtonia hortensis	2.72			477.101	356.8	1.5	POS	[M+H]+	level2	6.91279e+06	7.14855e+06	1.63257e+07
Luteolin 7-glucoside	287.1;288.1;85	C21H20O11	5373-11-5	PEFNSGRTCBGNAN-QNDFHXLGSA-N	C03951	HMDB0035588	5280637	Shikimates and Phenylpropanoids	Flavonoids	Flavones	HERB002168;HERB001788;HERB001798;HERB006471;HERB001407;HERB001641;HERB001713;HERB003246;HERB004242;HERB004903;HERB006470;HERB006901;HERB000453;HERB000508;HERB000767;HERB000892;HERB001193;HERB001198;HERB001211;HERB001235;HERB001758;HERB001942;HERB002405;HERB002962;HERB002983;HERB003031;HERB003039;HERB003164;HERB003174;HERB003359;HERB003507;HERB003616;HERB003636;HERB003715;HERB003725;HERB003941;HER…	/;Brassica oleracea var. capitata;Clematis tangutica;Flos Chrysanthemi Indici;Lamiophlomis rotata [Syn. Phlomis rotata ];Carduus crispus;Herba Pteridis multifidae;Brandisia hancei;Fructus Ligustri lucidi;Ixeris chinensis;Chrysanthemum indicum;Herba Lycopi;Flos Dolichoris;herba Menthae;Herba Plantaginis;Herba Sedi sarmentosi;Radix Salviae liguliobae;Vitex rotundifolia [Syn. Vitex trifollia var. si…	2.72			449.106	286.2	1.5	POS	[M+H]+	level2	5.26112e+07	5.64424e+07	5.13805e+07
Bakuchiol	86.1;166.1;120.1	C18H24O		LFYJSSARVMHQJB-QIXNEVBVSA-N				Shikimates and Phenylpropanoids			HERB004387;HERB000546;HERB000554;HERB002167;HERB005386	Fructus Psoraleae Corylifoliae;Psoralea corylifolia;/;Psoralea drupacea;Spiraea formosana	2.72			279.17	258.3	1.7	POS	[M+Na]+	level2	4.23465e+06	4.26834e+06	4.27708e+06
Schisandrone	144.1;361.1;218.1	C21H24O5		DRKPZVVNEGETTG-XAAFQQQXSA-N				Shikimates and Phenylpropanoids	Lignans	Arylnaphthalene and aryltetralin lignans	HERB002465;HERB006518	Schisandra sphenanthera;Schisandra henryi	2.72			379.149	249	2	POS	[M+Na]+	level2	7.14014e+06	7.16448e+06	7.10986e+06
(+)-Costunolide	233.2;215.1;173.1	C15H20O2		HRYLQFBHBWLLLL-AHNJNIBGSA-N				Terpenoids	Sesquiterpenoids	Germacrane sesquiterpenoids	HERB000253;HERB000871;HERB002014;HERB003359;HERB004010;HERB004064;HERB005574;HERB006808;HERB006818	Aquilaria sinensis;Vladimiria souliei [Syn. Jurinea souliei];Radix Aucklandiae;/;Momordica cochinchinensis;Radix Aucklandiae;Inula helenium;Laurus nobilis;Vladimiria denticulata	2.72			233.153	219.2	1.5	POS	[M+H]+	level2	2.03421e+06	2.72309e+06	1.98998e+06
4-Methylumbelliferone	145;177.1;117	C10H8O3		HSHNITRMYYLLCV-UHFFFAOYSA-N	C03081	HMDB0059622	5280567	Shikimates and Phenylpropanoids	Coumarins	Simple coumarins	HERB004719	Resi oliani	2.72			177.054	210.3	2	POS	[M+H]+	level2	5.10754e+06	5.04028e+06	4.7927e+06
D-(+)-Turanose	365.1;203.1;185	C12H22O11	547-25-1	RULSWEULPANCDV-PIXUTMIVSA-N	C19636	HMDB0011740	5460935	Carbohydrates	Saccharides	Disaccharides	HERB001305;HERB001749;HERB003205	Caulis Erycibes;Poria;Typha latifolia	2.72			365.105	53.7	1.7	POS	[M+NA]+	level2	1.76667e+07	2.56901e+07	1.77775e+07
Hederoside F	403.2;795.5;403.7	C42H68O14		WCMJLEULXWUCRF-CKEZRZCASA-N							HERB001594	Phytolacca icosandra	2.72			795.454	458.8	0.5	NEG	[M-H]-	level2	5.14502e+06	5.98093e+06	4.25896e+06
5,7-Dihydroxy-2,6,8-trimethylchromone	219.1;201.1;175.1	C12H12O4		ODNMTIVRLHXQTE-UHFFFAOYSA-N				Polyketides	Chromanes	Chromones	HERB001009	Selaginella uncinata	2.72			219.066	426.9	0.8	NEG	[M-H]-	level2	2.1725e+06	2.10476e+06	2.0305e+06
Pechueloic Acid	203.1;247.1;204.1	C15H20O3		ZFHSKBJBODQVBX-AXTRIDKLSA-N				Terpenoids	Sesquiterpenoids	Guaiane sesquiterpenoids	HERB003604;HERB006212	Peganum harmala;Artemisia rupestris	2.72			247.134	418.4	0.4	NEG	[M-H]-	level2	1.03077e+08	1.07893e+08	1.02232e+08
Ginsenoside Re	945.5;783.5;621.4	C48H82O18	52286-59-6	PWAOOJDMFUQOKB-UHFFFAOYSA-N		HMDB0035749	432449	Terpenoids	Triterpenoids	Dammarane and Protostane triterpenoids	HERB001749;HERB001806;HERB002319;HERB002653;HERB002856;HERB003840;HERB004004;HERB004042;HERB004609;HERB004610;HERB004612;HERB004615;HERB004616;HERB004617;HERB004783;HERB004834;HERB005900;HERB005901;HERB007061;HERB007107;HERB007108;HERB004512;HERB004785	Poria;Radix Kansui;Radix Ginseng Rubra;/;/;Flos Rosae Rugosae;Resi myrrhae;/;Radix Ginseng;/;Panax ginseng [Syn. Panax schinseng ];/;Folium Ginseng;/;Radix Notoginseng;Folium Mori;Radix Pacis quinquefolii;Panax quinquefolium;/;Panax pseudo - ginseng var. japonicus;/;Panax japonicus var. major;/	2.72			945.543	411.2	0.4	NEG	[M-H]-	level2	2.28145e+08	2.11098e+08	2.19534e+08
Gallic acid	125;169;126	C7H6O5	149-91-7	LNTHITQWFMADLM-UHFFFAOYSA-N	C01424	HMDB0005807	370	Shikimates and Phenylpropanoids	Phenolic acids (C6-C1)	Simple phenolic acids	HERB000143;HERB000237;HERB000267;HERB000330;HERB000472;HERB000588;HERB000800;HERB000822;HERB001034;HERB001069;HERB001071;HERB001215;HERB001254;HERB001610;HERB001729;HERB001754;HERB001876;HERB002040;HERB002191;HERB002194;HERB002242;HERB002365;HERB002405;HERB002424;HERB002473;HERB002993;HERB003192;HERB003274;HERB003535;HERB003573;HERB003730;HERB003840;HERB004013;HERB004021;HERB004453;HERB004519;HER…	/;Radix Ampelopsis;Radix Paeoniae Alba;Rhizoma Pinelliae;Herba Polygoni Avicularis;/;Radix Paeoniae Rubra;Fructus Leonuri;/;Radix et Rhizoma Rhei;/;Semen Cavaliae;Herba Euphorbiae humifusae;Herba Potentillae Discoloris;/;/;flos puerariae lobatae;Fructus Choerospondiatis;Folium Nelumbinis;Fructus Chebulae;Semen Sesami Nigrum;Herba Saxifragae;Rhizoma Polygoni cuspidati;Pericarpium Zanthoxyli;fructu…	2.72			169.014	102.3	1.7	NEG	[M-H]-	level2	3.93098e+06	4.81703e+06	3.66745e+06
Helicid	122;123;165.1	C13H16O7		OLZAGZCCJJBKNZ-UHFFFAOYSA-N		HMDB0253067	3303383	Shikimates and Phenylpropanoids	Phenolic acids (C6-C1)	Simple phenolic acids	HERB005004	Helicia nilagirica	2.72			329.088	96	1.8	NEG	[M+HCOO]-	level2	3.59236e+06	3.50598e+06	3.61037e+06
Corypalline	194.1;135;58.1	C11H15NO2		FELOSQQXIHRUSH-UHFFFAOYSA-N				Alkaloids	Tyrosine alkaloids	Amarylidaceae alkaloids	HERB000373;HERB000967;HERB001044;HERB002911;HERB003033;HERB004975;HERB007258	Rhizoma Menispermi;Thalictrum dasycarpum;Papaver bracteatum;Corydalis aurea;Corydalis pallida;Corydalis ophiocarpa;Thalictrum rugosum	2.71			194.117	652.6	2.1	POS	[M+H]+	level2	1.06696e+07	1.08404e+07	1.12594e+07
1-Piperidinecarboxaldehyde	114.1;70.1;72.1	C6H11NO	2591-86-8	FEWLNYSYJNLUOO-UHFFFAOYSA-N		HMDB0031702	17429	Alkaloids	Lysine alkaloids	Piperidine alkaloids	HERB002371	Fructus Piperis	2.71			114.091	648	2.3	POS	[M+H]+	level2	2.24483e+06	2.3481e+06	2.15695e+06
Alisol B	207.2;437.3;419.3	C30H48O4		GBJKHDVRXAVITG-UNPOXIGHSA-N				Terpenoids	Triterpenoids	Dammarane and Protostane triterpenoids	HERB005471;HERB006908	/;Rhizoma Alismatis	2.71			473.361	362.6	2.5	POS	[M+H]+	level2	3.6406e+06	3.82118e+06	4.8056e+06
alpha-Cyperone	133.1;219.1;219.2	C15H22O	473-08-5	KUFXJZXMWHNCEH-UHFFFAOYSA-N		HMDB0037061	273568	Terpenoids	Sesquiterpenoids	Eudesmane sesquiterpenoids	HERB001235;HERB001556;HERB001801;HERB004064;HERB004366	Medulla Junci;Herba Centipedae;Radix seu Rhizoma rdostachyos;Radix Aucklandiae;Bulbus Fritillariae Ussuriensis	2.71			219.174	270.9	2.6	POS	[M+H]+	level2	2.12673e+06	2.26145e+06	2.33763e+06
Dimethyl phthalate	177.1;145;194.1	C10H10O4		NIQCNGHVCWTJSM-UHFFFAOYSA-N	C11233	HMDB0251388	8554	Shikimates and Phenylpropanoids	Phenolic acids (C6-C1)	Simple phenolic acids	HERB000508;HERB000638;HERB001779;HERB001901;HERB002563;HERB004350;HERB004853;HERB007079	herba Menthae;Radix Bupleuri;Radix Glycyrrhizae;/;Radix Scutellariae;Folium Eriobotryae;Fructus Amomi;Herba Sarcatidrae	2.71			195.065	246.3	2.1	POS	[M+H]+	level2	8.39757e+06	8.67537e+06	8.42005e+06
ORSELLINIC ACID, ETHYL ESTER	151;73;179.1	C10H12O4		UQSRXQMIXSZGLA-UHFFFAOYSA-N				Shikimates and Phenylpropanoids	Phenolic acids (C6-C1)	Shikimic acids and derivatives	HERB002052;HERB002948;HERB003930;HERB005056	Ramulus Euonymi;Alectoria vivens;Bulbophyllum odoratissimum [Syn. Stelis odoratissimum];Parmelia saxatilis	2.71			197.08	235.4	2	POS	[M+H]	level2	4.79642e+06	5.09911e+06	4.99427e+06
Ephedroxane	192.1;133;151	C11H13NO2		MNYARIILPGRTQL-WPRPVWTQSA-N				Alkaloids			HERB000049;HERB002520;HERB002993;HERB003658;HERB003659;HERB004069;HERB004907;HERB005156;HERB007080	Ephedra minuta;Sida acuta;/;Herba Ephedrae;Radix Ephedrae;Ephedra equisetina;Ephedra gerardiana;Ephedra distachya;Ephedra intermedia	2.71			192.101	118.1	2.4	POS	[M+H]+	level2	5.92004e+06	6.33809e+06	6.15028e+06
2-Ethyl-5-methylpyridine	105.1;80;122.1	C8H11N	18113-81-0	COHDGTRFTKHYSJ-UHFFFAOYSA-N		HMDB0040041	519519	Alkaloids	Nicotinic acid alkaloids	Pyridine alkaloids	HERB003730	Folium Rhododendri Daurici	2.71			122.096	92.2	2.5	POS	[M+H]+	level2	6.04616e+06	6.6053e+06	6.37247e+06
Coniine	128.1;86.1;44	C8H17N		NDNUANOUGZGEPO-QMMMGPOBSA-N				Alkaloids	Pseudoalkaloids	Acetate-derived alkaloids	HERB000162;HERB000330;HERB001402;HERB001403;HERB002326;HERB002559	Radix Stemoe;Rhizoma Pinelliae;Cicuta virosa;Conium maculatum;Blumea lacera;Sarracenia flava	2.71			128.143	646.8	2.5	POS	[M+H]+	level2	1.71663e+06	1.87626e+06	2.53145e+06
Hispiduloside	133.1;485.1;91.1	C22H22O11		GCLAFEGUXXHIFT-IWLDQSELSA-N				Shikimates and Phenylpropanoids	Flavonoids	Flavones	HERB000767;HERB000770;HERB002962;HERB003528;HERB006122;HERB001019;HERB000766;HERB003345;HERB001938	Herba Plantaginis;Semen Plantaginis;Flos Lonicerae;Aloe;Herba Cirsii;Plantago major;Plantago asiatica;Salvia plebeia;Flos Eriocauli	2.71			485.111	512.2	2.4	POS	[M+Na]+	level2	1.75314e+06	2.02119e+06	957240
diacetylsongorine	334.2;380.2;335.2	C22H31NO3		CBOSLVQFGANWTL-DVPYZRQCSA-N				Terpenoids	Diterpenoids	Kaurane and Phyllocladane diterpenoids	HERB000604;HERB000607;HERB000706;HERB000881;HERB001497;HERB001776;HERB004878;HERB005759;HERB006281;HERB006299;HERB006985;HERB007146	Radix Aconiti Kusnezoffii;Folium Aconiti Kusnezoffii;Radix Dichroae;Radix Aconiti;Aconitum karakolicum;Radix Aconiti Lateralis;Aconitum monticola;Aconitum carmichaeli;Aconitum nagarum var. lasiandrum;Aconitum brachypodum;Radix Aconiti Preparata;Aconitum soongaricum	2.71			380.221	478.4	2.5	POS	[M+Na]+	level2	1.48547e+06	1.4406e+06	1.43835e+06
Arnicolide D	355.1;151;179	C19H24O5		NZESEVTYUVXOTC-APDQSUQKSA-N				Terpenoids	Sesquiterpenoids	Pseudoguaiane sesquiterpenoids	HERB001556	Herba Centipedae	2.71			355.153	427.5	2.5	POS	[M+Na]+	level2	2.20538e+07	2.26442e+07	3.36453e+07
Atractylenolide III	231.1;163.1;189.1	C15H20O3		FBMORZZOJSDNRQ-GLQYFDAESA-N				Terpenoids	Sesquiterpenoids	Eudesmane sesquiterpenoids	HERB000247;HERB000309;HERB000584;HERB000853;HERB000881;HERB001211;HERB004551;HERB006653;HERB007079;HERB000259;HERB000293;HERB001044;HERB005228;HERB006331;HERB006652	Herha Ajugae Ciliatae;Rhizoma Atractylodis macrocephalae;Rhizoma Atractylodis;Codonopsis tangshen;Radix Aconiti;Radix Codonopsis pilosulae;Codonopsis subglobosa;pericarpium papaveris;Herba Sarcatidrae;/;/;Papaver bracteatum;Folium Llicis Chinensis;Papaver somniferum;Papaver somniferum	2.71			249.148	418.4	2.2	POS	[M+H]+	level2	6.28331e+06	7.16834e+06	6.66669e+06
Eudesmin	409.2;408.4;95.1	C22H26O6		PEUUVVGQIVMSAW-RZTYQLBFSA-N				Shikimates and Phenylpropanoids	Lignans	Furofuranoid lignans	HERB001409;HERB000940;HERB001171;HERB005638;HERB001705;HERB000326;HERB001960;HERB005793;HERB006913;HERB007090	Cortex Eucommiae;Acanthopanax senticosus [Syn. Eleutherococcus senticosus ];/;Magnolia biondii [Syn. Magnolia fargesii];Apis mellifera ligustica;Eucalyptus hemiphloia;Atractylodes japonica;Litsea gracilipes;Araucaria angustifolia;Magnolia praecocissima	2.71			409.161	401.7	2.2	POS	[M+Na]+	level2	6.68265e+06	5.76252e+06	5.67655e+06
Saikosaponin A	421.3;85;189.2	C42H68O13		KYWSCMDFVARMPN-MSSMMRRTSA-N				Terpenoids	Triterpenoids	Oleanane triterpenoids	HERB000034;HERB000472;HERB000638;HERB001121;HERB002201;HERB002257;HERB006000;HERB006167;HERB006637;HERB007129;HERB007173;HERB002402;HERB006232	Bupleurum bicaule, ZHUI YE CHAI HU;Herba Polygoni Avicularis;Radix Bupleuri;Bupleurum longiradiatum;Bupleurum smithii;Bupleurum scorzonerifolium;Bupleurum angustissimum;Bupleurum smithii var. parvifolium;Bupleurum yinchowense;Bupleurum marginatum;Bupleurum falcatum;Sansevieria trifasciata;Bupleurum sibiricum	2.71			781.471	364.3	1.7	POS	[M+H]+	level2	1.24757e+07	8.25956e+06	9.04436e+06
Galangin	271.1;270.1;153	C15H10O5	548-83-4	VCCRNZQBSJXYJD-UHFFFAOYSA-N	C10044	HMDB0029521	5281616	Shikimates and Phenylpropanoids	Flavonoids	Flavonols	HERB000501;HERB000702;HERB001019;HERB001087;HERB001705;HERB001852;HERB002263;HERB003331;HERB005509;HERB007221	Scutellaria galericulata;Rhizoma Acori graminei;Plantago major;Alpinia galanga;Apis mellifera ligustica;/;Fructus Galangae;pericarpium pyri;Herba Acalyphae;radix asteris	2.71			271.059	363.9	2.4	POS	[M+H]+	level2	5.03985e+06	8.69448e+06	5.20842e+06
8-(2,3-dihydroxy-3-methylbutyl)-7-methoxychromen-2-one [IIN-based	189.1;243.1;261.1	C15H18O5		KGGUASRIGLRPAX-UHFFFAOYSA-N		HMDB0254461	5070783	Shikimates and Phenylpropanoids	Coumarins	Simple coumarins	HERB001165;HERB001394;HERB003010;HERB004971;HERB006173	/;Radix Angelicae Pubescentis;Murraya paniculata [Syn. Chalcas paniculata];Fructus Cnidii;Murraya paniculata var. exotica	2.71			261.111	312.7	2.5	POS	[M-H2O+H]+	level2	3.27187e+06	3.34687e+06	3.3618e+06
alpha-lobeline	316.2;360.2;188.1	C22H27NO2		MXYUKLILVYORSK-HBMCJLEFSA-N				Alkaloids	Lysine alkaloids	Piperidine alkaloids	HERB000285;HERB000305;HERB000312;HERB000399;HERB001708;HERB002075;HERB004890;HERB006345	Radix cynchi atrati;Radix Angelicae Dahuricae;Herba Lobeliae Chinensis;Lobelia inflata;Campanula medium;Lobelia hassleri;/;Lobelia nicotianaefolia	2.71			360.191	301.9	2.5	POS	[M+Na]+	level2	2.65556e+06	2.67902e+06	2.77137e+06
Cimifugin	307.1;235.1;259.1	C16H18O6		ATDBDSBKYKMRGZ-ZDUSSCGKSA-N				Polyketides	Chromanes	Chromones	HERB001622;HERB005022	Radix Saposhnikoviae divaricatae;Rhizoma Cimicifugae	2.71			307.116	286.6	2.5	POS	[M+H]+	level2	1.82299e+07	1.80138e+07	1.79802e+07
beta-D-Glucopyranoside, 4,8-dihydroxy-1-naphthalenyl	361.1;215.1;343.1	C16H18O8		LASMTIIWUCJLEH-YMILTQATSA-N				Polyketides	Naphthalenes	Naphthalenes and derivatives	HERB002395;HERB002397;HERB002399	Juglans regia;Juglans regia;Juglans regia	2.71			361.089	275.3	1.1	POS	[M+Na]+	level2	2.45368e+06	2.55401e+06	2.55509e+06
Naringenin	273.1;153;147	C15H12O5	480-41-1	FTVWIRXFELQLPI-ZDUSSCGKSA-N	C00509	HMDB0002670	439246	Shikimates and Phenylpropanoids	Flavonoids	Flavanones	HERB000249;HERB000377;HERB000508;HERB000775;HERB000800;HERB000990;HERB001171;HERB001357;HERB001378;HERB001406;HERB001556;HERB001695;HERB001705;HERB001713;HERB001779;HERB001801;HERB001903;HERB001920;HERB001942;HERB001943;HERB002040;HERB002052;HERB002309;HERB002376;HERB002428;HERB002466;HERB002714;HERB002876;HERB003028;HERB003031;HERB003153;HERB003299;HERB003658;HERB003659;HERB003821;HERB003851;HER…	Prunus mume;Cedrus atlantica;herba Menthae;Pericarpium Citri Reticulatae;Radix Paeoniae Rubra;Piper crassinervium;/;/;Fructus Amomi Rotundus;Anacardium occidentale;Herba Centipedae;/;Apis mellifera ligustica;Herba Pteridis multifidae;Radix Glycyrrhizae;Radix seu Rhizoma rdostachyos;Cudrania cochinchinensis;Broussonetia papyrifera;Rhizoma Dryriae;/;Fructus Choerospondiatis;Ramulus Euonymi;/;/;Exoc…	2.71			273.075	256.1	2.6	POS	[M+H]+	level2	3.72819e+06	4.78142e+06	4.88979e+06
Nalidixic acid	187.1;233.1;146.1	C12H12N2O3	389-08-2	MHWLWQUZZRMNGJ-UHFFFAOYSA-N	C05079	HMDB0014917	4421	Alkaloids	Nicotinic acid alkaloids	Pyridine alkaloids	HERB001776	Radix Aconiti Lateralis	2.71			233.091	241.1	2.5	POS	[M+H]+	level2	1.81209e+06	1.72523e+06	2.02181e+06
Umbelliferone	163;135;145	C9H6O3	93-35-6	ORHBXUUXSCNDEV-UHFFFAOYSA-N	C09315	HMDB0029865	5281426	Shikimates and Phenylpropanoids	Coumarins	Simple coumarins	HERB001410;HERB003160;HERB004832;HERB004834;HERB000066;HERB000305;HERB000387;HERB000570;HERB000706;HERB001254;HERB001394;HERB001409;HERB001852;HERB001981;HERB002424;HERB002428;HERB002970;HERB002976;HERB003028;HERB003282;HERB003730;HERB003924;HERB004453;HERB004479;HERB004822;HERB005940;HERB006121;HERB006773;HERB006784;HERB006811;HERB007180;HERB000267;HERB000631;HERB000697;HERB000753;HERB000826;HER…	/;Fagopyrum tataricum;Fructus Mori;Folium Mori;Folium Artemisiae Argyi;Radix Angelicae Dahuricae;/;/;Radix Dichroae;Herba Euphorbiae humifusae;Radix Angelicae Pubescentis;Cortex Eucommiae;/;/;Pericarpium Zanthoxyli;Exocarpium Citri grandis;/;Radix Euphorbiae Pekinensis;/;/;Folium Rhododendri Daurici;/;radix Peucedani;Radix et Rhizoma Notopterygii;/;Spica Prunellae;fructus Foeniculi;Flos Genkwa;/;…	2.71			163.039	218.7	2.2	POS	[M+H]+	level2	2.84994e+07	3.11061e+07	2.91807e+07
Methylephedrine	162.1;180.1;46.1	C11H17NO		FMCGSUUBYTWNDP-ONGXEEELSA-N				Alkaloids	Pseudoalkaloids	Phenylalanine-derived alkaloids	HERB000267;HERB000305;HERB001207;HERB002993;HERB003317;HERB003658;HERB003986;HERB004069;HERB004907;HERB005156;HERB005925;HERB006574;HERB006877;HERB007080;HERB005297;HERB003659	Radix Paeoniae Alba;Radix Angelicae Dahuricae;Ephedra monosperma;/;Ephedra likiangensis;Herba Ephedrae;Ephedra przewalskii;Ephedra equisetina;Ephedra gerardiana;Ephedra distachya;Ephedra intermedia var. tibetica;Ephedra minuta var. dioeca;Ephedra saxatilis;Ephedra intermedia;Caesalpinia sappan;Radix Ephedrae	2.71			180.138	131.7	2.3	POS	[M+H]+	level2	3.79641e+06	3.99064e+06	3.94898e+06
Ephedrine	148.1;120.1;166.1	C10H15NO	299-42-3	KWGRBVOPPLSCSI-WPRPVWTQSA-N	C01575	HMDB0015451	9294	Alkaloids	Pseudoalkaloids	Phenylalanine-derived alkaloids	HERB000339;HERB001207;HERB001403;HERB002526;HERB002993;HERB003317;HERB003658;HERB003986;HERB004069;HERB004907;HERB005143;HERB005156;HERB005925;HERB005930;HERB006574;HERB006877;HERB007080;HERB000330;HERB003164;HERB003659;HERB000162;HERB002520;HERB007018;HERB000331;HERB002804	Ephedra lepidosperma;Ephedra monosperma;Conium maculatum;Sida cordifolia;/;Ephedra likiangensis;Herba Ephedrae;Ephedra przewalskii;Ephedra equisetina;Ephedra gerardiana;Ephedra procera;Ephedra distachya;Ephedra intermedia var. tibetica;Ephedra regeliana;Ephedra minuta var. dioeca;Ephedra saxatilis;Ephedra intermedia;Rhizoma Pinelliae;Radix Sophorae flavescentis;Radix Ephedrae;Radix Stemoe;Sida ac…	2.71			166.122	112.4	2.4	POS	[M+H]+	level2	2.08474e+07	2.20133e+07	2.129e+07
Cyclopenta[c]pyran-4-carboxylic acid, 7-[(acetyloxy)methyl]-1-(beta-D-glucopyranosyloxy)-1,4a,5,7a-tetrahydro-5-hydroxy-, (1S,4aS,5S,7aS)-	455.1;245.1;50.6	C18H24O12		DGDWCRWJRNMRKX-DILZHRMZSA-N				Terpenoids	Monoterpenoids	Iridoids monoterpenoids	HERB000134		2.71			455.115	40.8	1.8	POS	[M+Na]+	level2	3.57892e+07	3.47754e+07	3.80025e+07
maclurin	143;161;263.1	C13H10O6	519-34-6	XNWPXDGRBWJIES-UHFFFAOYSA-N	C09951	HMDB0032644	68213	Polyketides	Phloroglucinols	Acyl phloroglucinols	HERB003725;HERB004060;HERB004837;HERB004838;HERB004843;HERB001220;HERB002585;HERB002741;HERB003563;HERB004055;HERB004824;HERB004834;HERB004951	Fructus Viticis;Caulis Aristolochiae seu Clematis;Ramulus Mori;Sanguis Cornus Cervi Pantotrichi;Semen Cumini Cymni;Garcinia mangostana;Chlorophora tinctoria;Laguncularia racemosa;Garcinia ovalifolia;Flos Gossampini;Maclura pomifera;Folium Mori;Garcinia multiflora	2.71			263.061	40.1	2.2	POS	[M+H]+	level2	2.78915e+07	2.73757e+07	5.47777e+07
Caffeic acid hexoside	179;135;193.1	C15H18O9		WQSDYZZEIBAPIN-UHFFFAOYSA-N				Shikimates and Phenylpropanoids	Phenylpropanoids (C6-C3)	Cinnamic acids and derivatives	HERB003184;HERB004086	Phlomis tuberosa;Cuscuta australis	2.71			341.088	243	2.1	NEG	[M-H]-	level2	4.17579e+06	4.93279e+06	4.43336e+06
DL-2,3-Diaminopropionic acid	103.1;59;74	C3H8N2O2		PECYZEOJVXMISF-UHFFFAOYSA-N				Amino acids and Peptides	Small peptides	Aminoacids	HERB001504;HERB003985;HERB005641	Polygonatum cyrtonema [Syn. Polygonatum multiflorum];Agaricus campestris;Trichosanthes cucumeroides	2.71			103.051	57.4	0.1	NEG	[M-H]-	level2	1.8649e+07	1.69505e+07	1.78598e+07
Oleanane -2H, +2O, 1COOH, O-HexA-HexA	823.4;351.1;822.4	C42H64O16	134250-13-8	SLWCVFLNZDOMEZ-UHFFFAOYSA-N		HMDB0039448	74029747	Terpenoids	Triterpenoids	Oleanane triterpenoids	HERB001355;HERB001779;HERB006925	Exocarpium Benincasae;Radix Glycyrrhizae;/	2.71			823.411	574.6	1.4	NEG	[M-H]-	level2	2.36613e+06	2.22049e+06	2.38147e+06
Ginsenoside Rg5	765.5;101;619.4	C42H70O12		NJUXRKMKOFXMRX-UHFFFAOYSA-N				Terpenoids	Triterpenoids	Dammarane and Protostane triterpenoids	HERB004004;HERB004609;HERB004616	Resi myrrhae;Radix Ginseng;Folium Ginseng	2.71			765.479	432.2	0.2	NEG	[M-H]-	level2	2.60119e+06	2.73923e+06	2.54897e+06
5,7-Dihydroxy-2-(4-hydroxyphenyl)-6,8-bis(3,4,5-trihydroxyoxan-2-yl)chromen-4-one	191.1;271.1;359.1	C25H26O13		LDVNKZYMYPZDAI-UHFFFAOYSA-N				Shikimates and Phenylpropanoids	Flavonoids	Flavones	HERB005213;HERB005580;HERB007174	Schnabelia tetradonta;Semen Cuseutae;Herba Violae	2.71			533.13	243.7	0.4	NEG	[M-H]-	level2	3.61494e+07	3.44309e+07	3.52521e+07
Maltol	127;109;43	C6H6O3	118-71-8	XPCTZQVDEJYUGT-UHFFFAOYSA-N	C11918	HMDB0030776	8369	Polyketides	Cyclic polyketides	4-pyrone derivatives	HERB002007;HERB000806;HERB000912;HERB002617;HERB002918;HERB003039;HERB003436;HERB005548;HERB007061;HERB007215;HERB001942;HERB002319;HERB002473;HERB003431;HERB003679;HERB004569;HERB004883;HERB006633	Rubia wallichiana;Semen Phaseoli;Sagittaria sagittifolia;/;Macrothelypteris oligophlebia;Herba Cichorii;Polyalthia nemoralis;Rhizoma Bolbostemmae;/;Pterocarpus indicus;Rhizoma Dryriae;Radix Ginseng Rubra;fructus Sophorae;/;Semen Strychni;herba Dianthi;Radix Sophorae Tonkinensis;/	2.7			127.039	718.3	3.1	POS	[M+H]+	level2	8.43865e+07	1.88093e+07	9.56538e+07
Benzoylformic acid	149;139;121	C8H6O3	611-73-4	FAQJJMHZNSSFSM-UHFFFAOYSA-N	C02137	HMDB0001587	11915	Shikimates and Phenylpropanoids	Flavonoids	Chalcones			2.7			149.024	254.7	0.4	NEG	[M-H]-	level2	9.07086e+06	9.32808e+06	8.87724e+06
Glabrol	393.2;65;229	C25H28O4	59870-65-4	CUFAXDWQDQQKFF-UHFFFAOYSA-N		HMDB0029531	480768	Shikimates and Phenylpropanoids	Flavonoids	Flavanones	HERB001779;HERB002000;HERB002494	Radix Glycyrrhizae;Glycyrrhiza glabra;Glycyrrhiza kansuensis	2.7			393.209	645.9	2.9	POS	[M+H]+	level2	775198	889617	920051
N-Methyl-2-pyrrolidone	100.1	C5H9NO		SECXISVLQFMRJM-UHFFFAOYSA-N				Alkaloids	Ornithine alkaloids	Pyrrolidine alkaloids	HERB000185	Phallus impudicus	2.7			100.075	624.9	2.7	POS	[M+H]+	level2	1.42271e+08	1.45989e+08	9.21866e+07
Cryptopleurine	332.2;378.2;333.2	C24H27NO3		RSHYSOGXGSUUIJ-OAHLLOKOSA-N				Alkaloids	Lysine alkaloids	Indolizidine alkaloids			2.7			378.205	483.3	2.8	POS	[M+H]+	level2	969802	986040	1.0571e+06
Dulxanthone_C	313.1;369.1;425.2	C25H28O6	4178-45-4	ZAAAUPCCIDWPPI-UHFFFAOYSA-N		HMDB0031917	10670015	Shikimates and Phenylpropanoids	Xanthones	Plant xanthones	HERB000494;HERB000846;HERB000919;HERB003843	Zanthoxylum podocarpum;Zanthoxylum ailanthoides;Zanthoxylum acanthopodium;Zanthoxylum clava- hercules	2.7			425.195	463.5	2.4	POS	[M+H]+	level2	3.96266e+06	3.9861e+06	4.21205e+06
LYCOPODINE	167.1;57.1;248.2	C16H25NO		BCZFSDNVXODRAJ-JTTNIQEDSA-N				Alkaloids	Lysine alkaloids	Quinolizidine alkaloids	HERB001329;HERB002067;HERB004042;HERB004218;HERB004467;HERB004998;HERB004999;HERB006126	Huperzia miyoshiana;Lycopodium complanatum;/;Radix Achyranthis bidentatae;Solanum dulcamara;Herba Lycopodii;Herba Lycopodii;Huperzia selago [Syn. Lycopodium selago ]	2.7			248.2	454.2	3.1	POS	[M+H]+	level2	3.48691e+06	3.79348e+06	3.70331e+06
Gomisin_L1_methyl_ether	401.2;370.2;369.2	C23H28O6		RTZKSTLPRTWFEV-OLZOCXBDSA-N				Shikimates and Phenylpropanoids	Lignans	Dibenzocyclooctadienes lignans	HERB002000;HERB002224;HERB002288;HERB002640;HERB003288;HERB004004;HERB004609;HERB005762;HERB006925;HERB004523;HERB003293;HERB000408;HERB000674;HERB004118;HERB004656	Glycyrrhiza glabra;/;Schisandra rubriflora;Semen Canbis;radix tripterygii wilfordii;Resi myrrhae;Radix Ginseng;Schisandra chinensis;/;Zanthoxylum schinifolium;Kadsura coccinea;Fructus Schiandrae;Kadsura peltigera [Syn. Kadsura longipedunculata ];/;Kadsura japonica	2.7			401.195	418.4	3.1	POS	[M+H]+	level2	2.28803e+06	2.4413e+06	2.4509e+06
7-hydroxy-3-(3-hydroxy-4-methoxyphenyl)-6-methoxychromen-4-one	315.1;300.1;301.1	C17H14O6		BYNYZQQDQIQLSO-UHFFFAOYSA-N				Shikimates and Phenylpropanoids	Isoflavonoids	Isoflavones	HERB006017	Dipteryx odorata	2.7			315.085	410.7	2	POS	[M+H]+	level2	8.87016e+06	9.22098e+06	8.83127e+06
Neoliquiritin	419.1;389.1;404.1	C21H22O9		HJBUYKZTEBZNSH-UZQFATADSA-N				Shikimates and Phenylpropanoids	Flavonoids	Flavanones	HERB001355;HERB001779;HERB002534;HERB006321	Exocarpium Benincasae;Radix Glycyrrhizae;Rhizoma Polygoti;Linum usitatissimum	2.7			419.132	387.2	3.1	POS	[M+H]+	level2	3.90082e+06	3.82407e+06	3.82771e+06
Glabrolide	469.3;469.2;451.3	C30H44O4		SSHDNSCEQSPWIM-FVTWEACWSA-N				Terpenoids	Triterpenoids	Oleanane triterpenoids	HERB000974;HERB001355;HERB001779;HERB002000;HERB002665	Glycyrrhiza aspera;Exocarpium Benincasae;Radix Glycyrrhizae;Glycyrrhiza glabra;Herba Abri	2.7			469.33	383.5	2.9	POS	[M+H]+	level2	3.21858e+06	3.21624e+06	3.30411e+06
Casticin	375.1;345.1;360.1	C19H18O8	479-91-4	PJQLSMYMOKWUJG-UHFFFAOYSA-N		HMDB0030660	5315263	Shikimates and Phenylpropanoids	Flavonoids	Flavonols	HERB001198;HERB001199;HERB002505;HERB002515;HERB002536;HERB003070;HERB003526;HERB003698;HERB003725;HERB003959;HERB004042;HERB004045;HERB004460;HERB004520;HERB004521;HERB004522;HERB004642;HERB004745;HERB004834;HERB004959;HERB005815;HERB005900;HERB006558	Vitex rotundifolia [Syn. Vitex trifollia var. simplicifolia ];Vitex rotundifolia [Syn. Vitex trifollia var. simplicifolia ];Artemisia scoparia [Syn. Artemisia capillaris var. scoparia];Artemisia annua;Vitex negundo;Semen Cassiae;Rhizoma Phragmitis;Radix et Rhizoma Thalictri;Fructus Viticis;/;/;Matricaria chamomilla [Syn. Matricaria recutita ];Semen Euphorbiae;Herba Artemisiae Annuae;/;Semen Artem…	2.7			375.106	382.3	3.1	POS	[M+H]+	level2	2.66154e+07	2.64082e+07	2.71909e+07
Coelogin	197;301.1;301.1	C17H16O5		QLYYIQVXUQYKGV-UHFFFAOYSA-N				Shikimates and Phenylpropanoids	Phenanthrenoids	Phenanthrenes	HERB000401;HERB000853;HERB000881;HERB001211;HERB003753	Coelogyne ovalis;Codonopsis tangshen;Radix Aconiti;Radix Codonopsis pilosulae;Coelogyne cristata	2.7			301.106	324.8	3	POS	[M+H]+	level2	6.69156e+06	6.45329e+06	6.3276e+06
4',6-Dimethoxyisoflavone-7-O-.beta.-D-glucopyranoside	299.1;300.1;284.1	C23H24O10		YLYJXNTZVUEFJZ-LVCOMAGMSA-N							HERB006146	Piptanthus nanus	2.7			461.143	319	2.6	POS	[M+H]+	level2	4.29128e+06	4.4285e+06	1.02652e+07
6-Hydroxy-8-methoxy-3-methyl-3,4-dihydroisochromen-1-one	209.1;177.1;55	C11H12O4		WGUHOBJSLARYHD-UHFFFAOYSA-N				Shikimates and Phenylpropanoids	Coumarins	Isocoumarins	HERB003407	Asarum heterotropoides var. mandshuricum	2.7			209.08	290.9	2.9	POS	[M+H]+	level2	1.95617e+06	2.05004e+06	2.07193e+06
(5R,6S)-5,6-Epoxy-7-megastigmen-9-one	95;153.1;209.2	C13H20O2		ZTJZJYUGOJYHCU-RMKNXTFCSA-N		HMDB0034984	5352481	Terpenoids	Apocarotenoids	Apocarotenoids (β-)	HERB002960	Craibiodendron yunnanese	2.7			209.153	240.4	2.6	POS	[M+H]+	level2	1.08321e+07	1.01555e+07	1.02912e+07
Dehydrodiisoeugenol	229.1;332.1;188.1	C20H22O4		ITDOFWOJEDZPCF-FNINDUDTSA-N				Shikimates and Phenylpropanoids	Lignans	Neolignans	HERB001378;HERB001088;HERB002305;HERB003924;HERB004693;HERB006525	Fructus Amomi Rotundus;Aristolochia maxima;Machilus thunbergii;/;Semen Myristicae;Chrysobalanus icaco	2.7			349.139	208.9	2.9	POS	[M+Na]+	level2	3.66038e+06	3.59259e+06	3.50853e+06
(R)-3-Methylcyclohexanone	95.1;113;72.9	C7H12O	625-96-7	UJBOOUHRTQVGRU-UHFFFAOYSA-N		HMDB0033667	11567	Terpenoids	Monoterpenoids	Menthane monoterpenoids	HERB002983;HERB001165;HERB001394;HERB002369	Herba Schizonepetae;/;Radix Angelicae Pubescentis;/	2.7			113.096	27.4	2.9	POS	[M+H]+	level2	8.93571e+06	9.68844e+06	9.2381e+06
Diphenylamine	170.1;46.1;89.1	C12H11N	122-39-4	DMBHHRLKUKUOEG-UHFFFAOYSA-N	C11016	HMDB0032562	11487	Shikimates and Phenylpropanoids			HERB000182;HERB000777;HERB002191;HERB002563;HERB005767;HERB006045;HERB001395	Rhizoma Typhonii;Lignum Aquilariae Resitum;Folium Nelumbinis;Radix Scutellariae;Radix Linderae;Herba Elsholtziae;/	2.7			170.096	559.4	2.9	POS	[M+H]+	level2	1.08596e+06	1.58373e+06	2.02337e+06
20(S)-Ginsenoside F2	807.5;627.4;203.1	C42H72O13		SWIROVJVGRGSPO-JBVRGBGGSA-N				Terpenoids	Triterpenoids	Dammarane and Protostane triterpenoids	HERB002856;HERB004783;HERB004616;HERB004785	/;Radix Notoginseng;Folium Ginseng;/	2.7			807.485	467.1	2.9	POS	[M+Na]+	level2	2.87677e+06	2.76894e+06	2.98396e+06
piperettine	298.2;316.2;270.2	C19H25NO3	30505-92-1	MIWPBXQTBYPJEF-XBXARRHUSA-N		HMDB0030185	11141599	Alkaloids	Lysine alkaloids	Piperidine alkaloids	HERB001876;HERB002371	flos puerariae lobatae;Fructus Piperis	2.7			316.19	439.9	2.9	POS	[M+H]+	level2	3.12511e+06	3.14512e+06	3.14133e+06
7-methoxy-6-(1,2,3-trihydroxy-3-methylbutyl)chromen-2-one	207.1;179.1;316.3	C15H18O6		PCSZTTAMZGNQNB-UHFFFAOYSA-N				Shikimates and Phenylpropanoids	Coumarins	Simple coumarins	HERB004413;HERB001165;HERB001394	Citrus paradisi x Citrus tangerina;/;Radix Angelicae Pubescentis	2.7			317.101	436.3	3.1	POS	[M+Na]+	level2	2.21124e+06	2.23692e+06	2.30475e+06
6-[3-[(3,4-dimethoxyphenyl)methyl]-4-methoxy-2-(methoxymethyl)butyl]-4-methoxy-1,3-benzodioxole	119.1;120.1;133.1	C24H32O7		RCFGIEPQSDGMJJ-UHFFFAOYSA-N		HMDB0255621	13989914	Shikimates and Phenylpropanoids	Lignans	Dibenzylbutane lignans	HERB007135	Phyllanthus niruri	2.7			415.21	425.4	2.1	POS	[M-H2O+H]+	level2	8.81252e+07	7.99057e+07	8.26795e+07
PSEUDO-ANISATIN	337.1;336.1;295.1	C15H22O6		NOHXYGXFTACADH-JHLBFKOCSA-N				Terpenoids	Sesquiterpenoids	Prezizaane sesquiterpenoids	HERB002290;HERB003978;HERB004654	Illicium henryi;Illicium minwanense;Illicium anisatum	2.7			337.104	420.1	1.8	POS	[M+K]+	level2	1.46183e+06	1.21913e+06	1.35142e+06
(2R,3R)-3,5,7-trihydroxy-2-(3,4,5-trihydroxyphenyl)chroman-4-one	140;307.1;343	C15H12O8		KJXSIXMJHKAJOD-LSDHHAIUSA-N				Shikimates and Phenylpropanoids	Flavonoids	Dihydroflavonols	HERB000186;HERB000237;HERB001145;HERB004513;HERB004644;HERB004822;HERB005692;HERB005697;HERB005762;HERB005972;HERB006891;HERB007002;HERB007118;HERB000377;HERB003160	Semen Ginkgo;Radix Ampelopsis;Ampelopsis megalophylla;Cortex Fraxini;Cercidiphyllum japonicum;/;Galla Chinensis;/;Schisandra chinensis;Ampelopsis grossedentata [Syn. Ampelopsis cantoniesis var. grossedentata ];Spi gleditsiae;/;Rhododendron cinnabarinum;Cedrus atlantica;Fagopyrum tataricum	2.7			343.039	412	3.3	POS	[M+Na]+	level2	8.66042e+06	9.37276e+06	9.29895e+06
Ginsenoside-Rb1	325.1;407.4;425.4	C54H92O23		GZYPWOGIYAIIPV-JBDTYSNRSA-N				Terpenoids	Triterpenoids	Dammarane and Protostane triterpenoids	HERB001749;HERB001806;HERB002138;HERB002319;HERB002610;HERB002856;HERB003600;HERB003679;HERB004004;HERB004042;HERB004609;HERB004616;HERB004783;HERB004786;HERB004834;HERB005900;HERB006747;HERB007107;HERB007108	Poria;Radix Kansui;Radix Notoginseng;Radix Ginseng Rubra;Gynostemma yixingense;/;Caulis Trachelospermi;Semen Strychni;Resi myrrhae;/;Radix Ginseng;Folium Ginseng;Radix Notoginseng;Panax pseudo-ginseng var. notoginseng [Syn. Panax notoginseng ];Folium Mori;Radix Pacis quinquefolii;Panax japonicus var. bipinnatifidus;Panax pseudo - ginseng var. japonicus;/	2.7			1109.61	382.8	2.4	POS	[M+H]+	level2	3.20669e+06	3.6754e+06	3.71955e+06
Pterosin A	249.1;185.1;231.1	C15H20O3		BDZJLPDYMKPKGC-HNNXBMFYSA-N				Terpenoids	Sesquiterpenoids	Illudalane sesquiterpenoids	HERB003067	Pteridium aquilinum var. latiusculum	2.7			249.148	350.9	3.1	POS	[M+H]+	level2	1.97686e+06	1.57229e+06	2.03791e+06
Panaxtriol	109.1;127.1;423.4	C30H52O4		QFJUYMMIBFBOJY-UXZRXANASA-N				Terpenoids	Triterpenoids	Dammarane and Protostane triterpenoids	HERB003840;HERB004004;HERB004042;HERB004609;HERB004610;HERB004612;HERB004615;HERB004616;HERB004617;HERB004783	Flos Rosae Rugosae;Resi myrrhae;/;Radix Ginseng;/;Panax ginseng [Syn. Panax schinseng ];/;Folium Ginseng;/;Radix Notoginseng	2.7			477.393	323.5	1.9	POS	[M+H]+	level2	5.83544e+06	6.46651e+06	6.33482e+06
Spathulenol	135.1;221.2;203.2	C15H24O	6750-60-3	FRMCCTDTYSRUBE-BGPZULBFSA-N		HMDB0036420	92231	Terpenoids	Sesquiterpenoids	Aromadendrane sesquiterpenoids	HERB000850;HERB000887;HERB001321;HERB002385;HERB002457;HERB002665;HERB005783;HERB000137;HERB000638;HERB001626;HERB002002;HERB002061;HERB002986;HERB003192;HERB003636;HERB005825;HERB006718;HERB006820;HERB005030;HERB005902;HERB001252;HERB000305;HERB000409;HERB000508;HERB000903;HERB001193;HERB001448;HERB001622;HERB002062;HERB002983;HERB003031;HERB003658;HERB003725;HERB004479;HERB004783;HERB004853;HER…	Paeonia veitchii;Radix chuanxiong；Rhizoma Chuanxiong;Oplopanax elatus;Succinus;/;Herba Abri;/;Fructus Anisi Stellati;Radix Bupleuri;Radix Stephaniae Tetrandrae;/;Herba Bidentis;/;flos farfarae;Herba Verbae;Cacumen Tamaricis;Radix Curcumae;Sclerotium Poriae Cocos;Rhizoma Acori Talarinowii;Eucalyptus tereticornis;/;Radix Angelicae Dahuricae;/;herba Menthae;Cortex Tooe Sinensis;Radix Salviae ligulio…	2.7			221.189	318.7	2.9	POS	[M+H]+	level2	3.17591e+06	3.1493e+06	3.22219e+06
Eupatoriochromene	219.1;177;159	C13H14O3		SVUVYHFYZBCYRF-UHFFFAOYSA-N				Terpenoids	Meroterpenoids	Merohemiterpenoids	HERB000321;HERB001870;HERB002156;HERB006246	Eupatorium semiserratum;Eupatorium altissimum;Eupatorium riparium;Orthosiphon stamineus	2.7			219.101	305.7	3.1	POS	[M+H]+	level2	707286	724027	785776
Methyl_jasmonate	224.1;99;165.1	C13H20O3	1211-29-6	GEWDNTWNSAZUDX-WQMVXFAESA-N	C11512	HMDB0036583	5367719	Fatty acids	Octadecanoids	Jasmonic acids	HERB002209;HERB002887;HERB003991;HERB000231;HERB000314;HERB006686	Semen Glycine Max;Semen Sipis;Jasminum sambac;Michelia alba;Elsholtzia ciliata;/	2.7			225.148	302.4	2.7	POS	[M+H]+	level2	1.81548e+06	2.57224e+06	2.64561e+06
Epiberberine	336.1;321.1;320.1	C20H18NO4+		FPJQGFLUORYYPE-UHFFFAOYSA-N							HERB001512;HERB001915;HERB001969;HERB002002;HERB002540;HERB002563;HERB004114;HERB004218;HERB004770;HERB004809	Berberis floribunda;Fructus Lycii;/;/;Rhizoma Coptidis;Radix Scutellariae;Nandina domestica;Radix Achyranthis bidentatae;Coptis deltoidea;Coptis trifolia	2.7			336.122	264.1	2.3	POS	[M+]	level2	3.28441e+07	3.42455e+07	3.41402e+07
Norharmane	169.1	C11H8N2	244-63-3	AIFRHYZBTHREPW-UHFFFAOYSA-N	C20157	HMDB0012897	64961	Alkaloids	Tryptophan alkaloids	Carboline alkaloids	HERB000101;HERB000330;HERB001211;HERB002679;HERB003192;HERB005455;HERB006335;HERB006387;HERB006798;HERB007002	Dryopteris austriaca;Rhizoma Pinelliae;Radix Codonopsis pilosulae;Fructus Tribuli;flos farfarae;Rhizoma Arisaematis;Herba Commelie;Flos Daturae;Polygala tenuifolia;/	2.7			169.076	241.2	2.7	POS	[M+H]+	level2	2.50961e+07	2.49779e+07	2.45879e+07
(2S)-{[6-O-(beta-D-Glucopyranosyl)-beta-D-glucopyranosyl]oxy}(phenyl)acetonitrile	85;145;127	C20H27NO11		XUCIJNAGGSZNQT-UUGBRMIUSA-N							HERB000128;HERB000940;HERB001747;HERB002370;HERB002534;HERB003174;HERB003291;HERB003312;HERB003351;HERB003504;HERB003523;HERB003715;HERB003725;HERB003730;HERB003850;HERB004021;HERB004029;HERB004055;HERB004060;HERB004201;HERB004348;HERB004349;HERB004350;HERB004479;HERB004500;HERB004734;HERB004822;HERB004832;HERB004834;HERB004837;HERB004930;HERB004945;HERB005390;HERB005402;HERB005412;HERB005451;HER…	Prunus amygdalus;Acanthopanax senticosus [Syn. Eleutherococcus senticosus ];Gerbera jamesonii;Herba Visci;Rhizoma Polygoti;Semen armeniacae amarum;omphalia;Prunus salicina;Prunus salicina;Radix Rhapontici;Flos Mume;Fructus Hordei Germitus;Fructus Viticis;Folium Rhododendri Daurici;Prunus mume;Fructus Chaenomelis;Semen Oroxyli;Flos Gossampini;Caulis Aristolochiae seu Clematis;Calculus Bovis;Eriobo…	2.7			475.191	239.7	1.6	POS	[M+NH4]+	level2	7.02352e+06	6.90931e+06	7.18985e+06
(E)-3-[4-[(2S,3R,4S,5S,6R)-3,4,5-trihydroxy-6-(hydroxymethyl)oxan-2-yl]oxyphenyl]prop-2-enoic acid	147;165.1;85	C15H18O8		LJFYQZQUAULRDF-FDGSXQGBSA-N				Shikimates and Phenylpropanoids	Phenylpropanoids (C6-C3)	Cinnamic acids and derivatives	HERB003623;HERB003279;HERB004798;HERB000328;HERB000914;HERB001019;HERB002731;HERB002962;HERB003528;HERB003672;HERB004069;HERB004176;HERB004343;HERB005034;HERB005401;HERB006269;HERB007151;HERB007165;HERB002983;HERB003618	herba meconpsis integrifoliae;Acanthus ilicifolius;Trifolium repens;Eucalyptus maculata;Annona muricata;Plantago major;Notholirion hyacinthinum [Syn. Notholirion bulbuliferum];Flos Lonicerae;Aloe;Solanum tuberosum;Ephedra equisetina;Citrus limon;Melilotus suaveolens;/;/;Flos Inulae;Catalpa ovata;Syringa oblata;Herba Schizonepetae;Semen Phaseoli Radiati	2.7			344.133	233.5	1.9	POS	[M+NH4]+	level2	4.28688e+06	4.40142e+06	4.48874e+06
Atractyloside A	233.2;251.2;215.1	C21H36O10		QNBLVYVBWDIWDM-BSLJOXIBSA-N				Terpenoids	Sesquiterpenoids	Guaiane sesquiterpenoids	HERB000403;HERB000584;HERB001960;HERB002346	Radix Glehniae;Rhizoma Atractylodis;Atractylodes japonica;Hericium erinaceus [Syn. Hydnum erinaceus ]	2.7			466.264	219.8	1.4	POS	[M+NH4]+	level2	2.80301e+06	2.80414e+06	2.80018e+06
1-O-trans-cinnamoyl-beta-D-glucopyranose	311.1;177.1;191.1	C15H18O7		CJGRGYBLAHPYOM-HOLMNUNMSA-N	C04164	HMDB0304505		Shikimates and Phenylpropanoids	Phenylpropanoids (C6-C3)	Cinnamic acids and derivatives	HERB006973	Spiraea thunbergii	2.7			311.112	219.5	1.4	POS	[M+H]+	level2	1.09134e+07	1.0462e+07	1.06658e+07
5-HYDROXYMETHYL-2-FURANCARBOXYLIC ACID	143;69.1;125	C6H6O4	6338-41-6	PCSKKIUURRTAEM-UHFFFAOYSA-N	C20448	HMDB0002432	80642	Polyketides	Cyclic polyketides	Furans	HERB004468;HERB000323;HERB003582;HERB005118	Rhizoma Homalomee occultae;Radix Isatidis seu Baphicacanthi;Fructus Momordicae;Radix Rehmanniae Preparata	2.7			143.034	64.9	2.7	POS	[M+H]+	level2	6.23054e+06	7.25022e+06	7.44096e+06
5,7-dihydroxy-2-(4-hydroxyphenyl)-2,3-dihydro-4H-chromen-4-one	85;183;203	C15H12O5		FTVWIRXFELQLPI-CYBMUJFWSA-N				Shikimates and Phenylpropanoids	Flavonoids	Flavanones	HERB000249;HERB000377;HERB000508;HERB000775;HERB000800;HERB000990;HERB001171;HERB001357;HERB001378;HERB001406;HERB001556;HERB001695;HERB001705;HERB001713;HERB001779;HERB001801;HERB001903;HERB001920;HERB001942;HERB001943;HERB002040;HERB002052;HERB002309;HERB002376;HERB002428;HERB002466;HERB002714;HERB002876;HERB003028;HERB003031;HERB003153;HERB003299;HERB003658;HERB003659;HERB003821;HERB003851;HER…	Prunus mume;Cedrus atlantica;herba Menthae;Pericarpium Citri Reticulatae;Radix Paeoniae Rubra;Piper crassinervium;/;/;Fructus Amomi Rotundus;Anacardium occidentale;Herba Centipedae;/;Apis mellifera ligustica;Herba Pteridis multifidae;Radix Glycyrrhizae;Radix seu Rhizoma rdostachyos;Cudrania cochinchinensis;Broussonetia papyrifera;Rhizoma Dryriae;/;Fructus Choerospondiatis;Ramulus Euonymi;/;/;Exoc…	2.7			273.081	41.2	3.1	POS	[M+H]+	level2	1.85278e+07	2.1567e+07	2.25749e+07
Methyl acetoacetate	99;69;117	C5H8O3	105-45-3	WRQNANDWMGAFTP-UHFFFAOYSA-N		HMDB0000310	7757	Fatty acids	Fatty Acids and Conjugates	Oxo fatty acids	HERB002655	Herba Capsellae	2.7			117.054	25.6	2.5	POS	[M+H]+	level2	1.59146e+07	1.18719e+07	2.34361e+07
2-Methyl-3-hydroxybutyric acid	116.9;99.9;73	C5H10O3	473-86-9	VEXDRERIMPLZLU-UHFFFAOYSA-N		HMDB0000354	160471	Fatty acids	Fatty Acids and Conjugates	Hydroxy fatty acids	HERB004469;HERB003618;HERB006031	Semen Pharbitidis;Semen Phaseoli Radiati;Crotalaria ferruginea	2.69			117.056	108.4	0.6	NEG	[M-H]-	level2	3.24042e+06	3.73953e+06	3.86198e+06
Tropine	142.1;141.1;44	C8H15NO		CYHOMWAPJJPNMW-UHFFFAOYSA-N	C02066	HMDB0259297		Alkaloids	Ornithine alkaloids	Tropane alkaloids	HERB003028;HERB003679;HERB003735;HERB003801;HERB006387;HERB003266;HERB003737;HERB004256;HERB004748;HERB006878	/;Semen Strychni;Datura metel;Datura innoxia;Flos Daturae;Hyoscyamus niger;Datura metel;Datura stramonium;Anisodus luridus;Anisodus tanguticus [Syn. Scopolia tangutica ]	2.69			142.122	647.6	2.9	POS	[M+H]+	level2	1.96323e+06	2.20897e+06	2.12836e+06
4-tert-Butylaniline	150.1;150.1;122.1	C10H15N		WRDWWAVNELMWAM-UHFFFAOYSA-N							HERB004068	Herba Equiseti Hiemalis	2.69			150.127	646.3	3.1	POS	[M+H]+	level2	997459	972674	974801
Amantadine	152.1;135.1;110.1	C10H17N		DKNWSYNQZKUICI-HKBCETJISA-N							HERB004719	Resi oliani	2.69			152.143	645.5	3	POS	[M+H]+	level2	5.7432e+06	5.81093e+06	5.65268e+06
1-(2-Furanyl)-1-pentanone	153;153.1;135.1	C9H12O2	3194-17-0	HTOZHTBIOGGHDJ-UHFFFAOYSA-N		HMDB0039801	231325				HERB002665	Herba Abri	2.69			153.09	505.5	3.4	POS	[M+H]+	level2	258602	897498	703769
Neophellamuretin	301.1;175;302.1	C20H20O6		IPWPEUJWMOPJDG-MOPGFXCFSA-N				Shikimates and Phenylpropanoids	Flavonoids	Dihydroflavonols	HERB005366	Phellodendron amurense var. wilsonii	2.69			357.132	408.6	3.1	POS	[M+H]+	level2	1.53393e+07	1.49562e+07	1.51934e+07
Osmorhizole	179.1;133.1;107.1	C11H14O2	3698-23-5	HZLYHZSHPUFYAR-UHFFFAOYSA-N		HMDB0040356	3083821	Shikimates and Phenylpropanoids	Phenylpropanoids (C6-C3)	Cinnamic acids and derivatives	HERB006021	Osmorhiza aristata var. laxa	2.69			179.106	296.1	3.5	POS	[M+H]+	level2	2.23655e+07	2.21831e+07	2.26806e+07
3-Methyl-4-phenyl-3-buten-2-one	133.1;161.1;105.1	C11H12O	1901-26-4	BQJFBHBDOAIIGS-HJWRWDBZSA-N		HMDB0031567	5355902	Shikimates and Phenylpropanoids			HERB000849;HERB003658	Bulbus Fritillariae Cirrhosae;Herba Ephedrae	2.69			161.095	295.7	3.6	POS	[M+H]+	level2	1.73903e+06	1.77977e+06	1.78842e+06
Toxol	219.1;189.1;192.1	C13H14O3		KWZYQHQNOWRQRG-OLZOCXBDSA-N				Terpenoids			HERB001400;HERB001767	Strychnos toxifera;Strychnos froesii	2.69			219.101	277.5	3	POS	[M+H]+	level2	1.49272e+06	2.44576e+06	2.47792e+06
Ethyl_isopropyl_ketone	57.1;59;45	C6H12O	565-69-5	HYTRYEXINDDXJK-UHFFFAOYSA-N		HMDB0005846	11265	Fatty acids	Fatty acyls	Oxygenated hydrocarbons	HERB003658;HERB005392	Herba Ephedrae;Lignum Santaii Albi	2.69			101.096	181.4	3.5	POS	[M+H]+	level2	1.11045e+08	2.28766e+08	1.0683e+08
(4S,5Z,6S)-4-(2-methoxy-2-oxoethyl)-5-[2-[(E)-3-phenylprop-2-enoyl]oxyethylidene]-6-[(2S,3R,4S,5S,6R)-3,4,5-trihydroxy-6-(hydroxymethyl)oxan-2-yl]oxy-4H-pyran-3-carboxylic acid	224.2;189.2;207.2	C14H25NO		MAGQQZHFHJDIRE-BNFZFUHLSA-N				Fatty acids	Fatty amides	N-acyl amines	HERB000415;HERB001713;HERB001876;HERB004129;HERB002087;HERB002371;HERB004950;HERB004938	/;Herba Pteridis multifidae;flos puerariae lobatae;Flos Rhododendri Mollis;Caulis Piperis Kadsurae；Caulis Piperis futokadsurae;Fructus Piperis;Fructus Corni;Rhizoma Dioscoreae	2.69			224.2	522.4	0.2	POS	[M+H]+	level2	4.02429e+06	4.49839e+06	5.53328e+06
Dehydrocostus lactone	231.1;230.2;230.2	C15H18O2		NETSQGRTUNRXEO-XUXIUFHCSA-N				Terpenoids	Sesquiterpenoids	Guaiane sesquiterpenoids	HERB000871;HERB003164;HERB003359;HERB004064;HERB004191;HERB004774;HERB005071;HERB005471;HERB006353;HERB006806;HERB006818	Vladimiria souliei [Syn. Jurinea souliei];Radix Sophorae flavescentis;/;Radix Aucklandiae;Fructus Arctii lappae;Rhizoma Sparganii;Pericarpium Grati;/;Rhizoma Corydalis;Laurus nobilis;Vladimiria denticulata	2.69			231.137	439.9	3.1	POS	[M+H]+	level2	1.40479e+06	1.58548e+06	1.49999e+06
L-Asarinin	299.1;310;355.1	C20H18O6		PEYUIKBAABKQKQ-NRFVGKODSA-N				Shikimates and Phenylpropanoids	Lignans	Furofuranoid lignans	HERB000026;HERB001228;HERB002372;HERB003407;HERB003806;HERB004713;HERB004837;HERB005894;HERB006011;HERB000162;HERB000343;HERB000415;HERB000471;HERB000839;HERB000919;HERB000940;HERB001734;HERB001801;HERB002129;HERB002242;HERB002305;HERB003384;HERB003478;HERB003698;HERB003901;HERB004477;HERB004520;HERB004689;HERB005236;HERB005580;HERB005705;HERB005717;HERB006632;HERB007016;HERB007082;HERB007090;HER…	Zanthoxylum arnottianum;Zanthoxylum decaryi;Zanthoxylum piperitum;Asarum heterotropoides var. mandshuricum;Paulownia tomentosa;Zanthoxylum nitidum;Ramulus Mori;Herba Asari;Oleum Vanillae;Radix Stemoe;Caulerpa sertularioides;/;Magnolia mutabilis;Chrysanthemum cinerariaefolium;Zanthoxylum acanthopodium;Acanthopanax senticosus [Syn. Eleutherococcus senticosus ];Fructus Citri sarcodactylis;Radix seu …	2.69			355.117	437.6	3.7	POS	[M+H]+	level2	7.25412e+06	6.62498e+06	6.95907e+06
Atractylenolide I	231.1;163.1;185.1	C15H18O2		ZTVSGQPHMUYCRS-SWLSCSKDSA-N				Terpenoids	Sesquiterpenoids	Eudesmane sesquiterpenoids	HERB000237;HERB000247;HERB000309;HERB000403;HERB000584;HERB001960	Radix Ampelopsis;Herha Ajugae Ciliatae;Rhizoma Atractylodis macrocephalae;Radix Glehniae;Rhizoma Atractylodis;Atractylodes japonica	2.69			231.137	418.5	2.1	POS	[M+H]+	level2	1.4057e+07	1.55538e+07	1.54082e+07
5'-(furan-3-yl)-4a-hydroxy-4,7-dimethylspiro[5,6,7,8a-tetrahydro-1H-naphthalene-8,3'-oxolane]-2,2'-dione	353.1;297.1;267.1	C19H22O5		DLHZVTVUHATYAU-UHFFFAOYSA-N				Terpenoids	Diterpenoids	Colensane and Clerodane diterpenoids	HERB001881	Croton schiedeanus	2.69			353.137	396.9	3.8	POS	[M+Na]+	level2	4.3011e+06	4.45274e+06	7.08694e+06
8-hydroxy-6,7-dimethoxy-2H-chromen-2-one	97;127;165.1	C11H10O5		QNFBKOHHLAWWTC-UHFFFAOYSA-N				Shikimates and Phenylpropanoids	Coumarins	Simple coumarins	HERB001622	Radix Saposhnikoviae divaricatae	2.69			223.059	374.9	3.4	POS	[M+H]+	level2	5.02808e+06	4.99419e+06	4.89805e+06
Benzoylpaeoniflorin	105;179.1;249.1	C30H32O12		LATYEZNGPQKAIK-ZNHABTHLSA-N				Terpenoids	Monoterpenoids	Pinane monoterpenoids	HERB001508;HERB000216;HERB000246;HERB000267;HERB000498;HERB000584;HERB000800;HERB000850;HERB003232;HERB004013	Paeonia emodi;/;/;Radix Paeoniae Alba;Borneolum syntheticum;Rhizoma Atractylodis;Radix Paeoniae Rubra;Paeonia veitchii;fructus Capsici;Cortex Moutan	2.69			602.221	347.5	2.3	POS	[M+NH4]+	level2	2.66999e+06	2.5722e+06	2.32616e+06
Valerophenone	163.1;145.1;107.1	C11H14O	1009-14-9	XKGLSKVNOSHTAD-UHFFFAOYSA-N		HMDB0031208	66093	Shikimates and Phenylpropanoids			HERB000614;HERB000767;HERB000887;HERB005808;HERB005835;HERB000638	Cacumen et Folium Biotae;Herba Plantaginis;Radix chuanxiong；Rhizoma Chuanxiong;Radix chuanxiong；Rhizoma Chuanxiong;Rhinoceros unicornis , Rhinoceros sondaicus , Rhinoceros sumatrensis;Radix Bupleuri	2.69			163.111	340.9	3.6	POS	[M+H]+	level2	3.39466e+06	4.07739e+06	4.09621e+06
Wedelolactone	315;300;81	C16H10O7		XQDCKJKKMFWXGB-UHFFFAOYSA-N	C10541	HMDB0259891		Shikimates and Phenylpropanoids	Isoflavonoids	Coumestan	HERB000615;HERB002131;HERB003039;HERB003210;HERB003988	Thuja orientalis;Herba Ecliptae Prostratae;Herba Cichorii;Thallus Lamiriae;herba ecliptae	2.69			315.049	334.2	3.4	POS	[M+H]+	level2	2.65179e+06	2.86017e+06	2.95087e+06
2,4,5-Trimethoxybenzaldehyde	197.1;179.1;169.1	C10H12O4	4460-86-0	IAJBQAYHSQIQRE-UHFFFAOYSA-N		HMDB0029648	20525	Shikimates and Phenylpropanoids			HERB000702;HERB004055;HERB004316;HERB005030;HERB000164;HERB000418;HERB000483;HERB001713;HERB002087;HERB002183;HERB003369;HERB004093;HERB004265	Rhizoma Acori graminei;Flos Gossampini;Semen Sterculiae Lychnophorae;Rhizoma Acori Talarinowii;Acorus calamus;/;/;Herba Pteridis multifidae;Caulis Piperis Kadsurae；Caulis Piperis futokadsurae;Daucus carota;Stamen Nelumbinis;/;Asarum europaeum	2.69			197.08	310.4	2.7	POS	[M+H]+	level2	1.78156e+06	1.791e+06	1.73659e+06
5-O-Methylvisammioside	453.2;291.1;273.1	C22H28O10		QVGFPTYGKPLXPK-OOBAEQHESA-N				Polyketides	Chromanes	Chromones	HERB001622;HERB002560;HERB001244;HERB003065	Radix Saposhnikoviae divaricatae;Radix Astragali;Herba Hyperici Japonici;Rosa sericea	2.69			453.174	293.1	1.1	POS	[M+H]+	level2	2.98293e+07	3.02153e+07	3.13809e+07
salsolinol	162.1;180.1;112.1	C10H13NO2	27740-96-1	IBRKLUSXDYATLG-LURJTMIESA-N	C09642	HMDB0042012	91588	Alkaloids	Tyrosine alkaloids	Isoquinoline alkaloids	HERB007115;HERB001677;HERB003106;HERB004221;HERB005759;HERB001333;HERB001776	Salsola collina;Musa paradisiaca;Theobroma cacao;Annona reticulata;Aconitum carmichaeli;Cordyceps;Radix Aconiti Lateralis	2.69			180.101	267.9	3.3	POS	[M+H]+	level2	3.71469e+06	1.9067e+06	1.9155e+06
L-1,2,3,4-Tetrahydro-beta-carboline-3-carboxylic_acid	144.1;217.1;145.1	C12H12N2O2	42438-90-4	FSNCEEGOMTYXKY-UHFFFAOYSA-N		HMDB0035665	98285	Alkaloids	Tryptophan alkaloids	Carboline alkaloids	HERB003039;HERB003635;HERB001616	Herba Cichorii;Nothapodytes pittosporoides;Lycopersicon esculentum	2.69			217.096	240.9	3.1	POS	[M+H]+	level2	8.7676e+07	8.89644e+07	8.82865e+07
Nordihydroguaiaretic acid	191.1;307.1;325.1	C18H22O4		HCZKYJDFEPMADG-UHFFFAOYSA-N				Shikimates and Phenylpropanoids	Lignans	Dibenzylbutane lignans	HERB005762;HERB006707;HERB003232	Schisandra chinensis;Guajacum officinale;fructus Capsici	2.69			325.139	223.5	3.4	POS	[M+Na]+	level2	1.50546e+06	1.55433e+06	1.54394e+06
1-Aminocyclohexanecarboxylic_acid	144.1;84.1;99	C7H13NO2	2756-56-1	FAFMZORPAAGQFV-UHFFFAOYSA-N		HMDB0038249	89306	Terpenoids	Monoterpenoids	Camphane monoterpenoids	HERB000688	Centranthus longiflorus ssp. longiflorus	2.69			144.101	55.7	2.7	POS	[M+H]+	level2	1.43925e+07	3.33844e+07	232485
Piperidine	86.1;69.1;44	C5H11N	110-89-4	NQRYJNQNLNOLGT-UHFFFAOYSA-N	C01746	HMDB0034301	8082	Alkaloids	Lysine alkaloids	Piperidine alkaloids	HERB000415;HERB002371;HERB003232;HERB004350;HERB001876;HERB003656	/;Fructus Piperis;fructus Capsici;Folium Eriobotryae;flos puerariae lobatae;Cannabis sativa	2.69			86.0961	50.2	3.6	POS	[M+H]+	level2	1.31529e+08	1.34209e+08	1.35511e+08
3-Aminoisobutyric acid	87;86.1;104.1	C4H9NO2	144-90-1	QCHPKSFMDHPSNR-UHFFFAOYSA-N	C05145	HMDB0003911	64956	Amino acids and Peptides	Small peptides	Aminoacids			2.69			104.07	39.4	3.5	POS	[M+H]+	level2	1.05708e+08	1.15296e+08	1.13718e+08
Okadaic acid	766.5;765.5;803.5	C44H68O13		QNDVLZJODHBUFM-MOJNDCKRSA-N									2.69			803.456	431.8	3.5	NEG	[M-H]-	level2	4.4918e+06	6.91349e+06	4.21634e+06
9S-Hydroxy-10E,12Z,15Z-octadecatrienoic acid	293.2;275.2;183.1	C18H30O3		RIGGEAZDTKMXSI-MEBVTJQTSA-N				Fatty acids	Octadecanoids	Other Octadecanoids	HERB001249	Cortex Lycii Radicis	2.69			293.212	463.9	0.1	NEG	[M-H]-	level2	1.78028e+08	1.77316e+08	1.77692e+08
Soyasapogenol B base + O-HexA+HexA+dHex	953.5;351.1;113	C48H74O19		NWEOPKVXZATAQT-UHFFFAOYSA-N				Terpenoids	Triterpenoids	Oleanane triterpenoids	HERB006827	Glycyrrhiza yunnanensis	2.69			953.476	382	2.9	NEG	[M-H]-	level2	3.53614e+06	3.45746e+06	3.52688e+06
(2S,3R,4S,5S,6R)-2-[4-[(3S,3aR,6S,6aR)-3-(4-hydroxy-3,5-dimethoxyphenyl)-1,3,3a,4,6,6a-hexahydrofuro[3,4-c]furan-6-yl]-2,6-dimethoxyphenoxy]-6-(hydroxymethyl)oxane-3,4,5-triol	417.2;255.1;181.1	C28H36O13		WEKCEGQSIIQPAQ-IRBNZIFYSA-N				Shikimates and Phenylpropanoids	Lignans	Furofuranoid lignans	HERB005705;HERB001410;HERB001171;HERB001409;HERB002002;HERB002339;HERB002520;HERB002648;HERB002743;HERB003258;HERB005182;HERB005837;HERB006131;HERB002534	Acanthopanax sessiliflorus;/;/;Cortex Eucommiae;/;Magnolia officinalis;Sida acuta;Phlogacanthus curviflorus;Veronica thymoides ssp. pseudocinerea;Sambucus sieboldiana;Saussurea medusa;Dendrobium moniliforme;Baccharis dracunculifolia;Rhizoma Polygoti	2.69			579.209	276.6	0.5	NEG	[M-H]-	level2	2.22999e+06	2.19705e+06	2.30471e+06
Safflomin A	611.2;491.1;325.1	C27H32O16		IAVUBSCVWHLRGE-UXEKTNMQSA-N				Shikimates and Phenylpropanoids	Flavonoids	Chalcones	HERB001787;HERB002276;HERB005011;HERB002284	Rhizoma Zingiberis;Flos Carthami;Rhodiola sacra;/	2.69			611.163	256	1.6	NEG	[M-H]-	level2	4.97145e+06	4.9313e+06	5.14472e+06
geniposidic acid	209;85;193.1	C16H22O10		ZJDOESGVOWAULF-OGJQONSISA-N				Terpenoids	Monoterpenoids	Iridoids monoterpenoids	HERB000047;HERB001171;HERB001409;HERB001783;HERB005206;HERB005209;HERB005485;HERB005747;HERB007046;HERB007050;HERB000208;HERB000770;HERB001193;HERB001410;HERB001652;HERB002990;HERB003477;HERB003851;HERB004692;HERB005195;HERB006752	Cornus suecica;/;Cortex Eucommiae;Rehmannia glutinosa [Syn. Rehmannia glutinosa f. huechingensis];Gardenia jasminoides var. grandiflora;Gardenia jasminoides var. grandiflora;Concretio Silicea Bambusae;Lantana camara;Fructus Gardeniae;Gardenia jasminoides [Syn. Gardenia florida ];Herba Hedyotis Diffusae;Semen Plantaginis;Radix Salviae liguliobae;/;Gmelina philippensis;Genipa americana;Ixora chinen…	2.69			373.114	225.7	0.4	NEG	[M-H]-	level2	1.4021e+06	1.23556e+06	3.31228e+06
Isoxanthohumol	221.1;101;353.1	C21H22O5		YKGCBLWILMDSAV-UHFFFAOYSA-N				Shikimates and Phenylpropanoids	Flavonoids	Flavanones	HERB002472;HERB002640;HERB002976;HERB003164;HERB003288;HERB004345	flos Sophorae;Semen Canbis;Radix Euphorbiae Pekinensis;Radix Sophorae flavescentis;radix tripterygii wilfordii;Humulus lupulus	2.69			353.145	191.8	3.6	NEG	[M-H]-	level2	4.25639e+06	3.74983e+06	4.2506e+06
Decamethylcyclopentasiloxane	285;73;91.1	C10H30O5Si5		XMSXQFUHVRWGNA-UHFFFAOYSA-N				Polyketides			HERB007215	Pterocarpus indicus	2.68			371.1	484.6	2.8	POS	[M+H]+	level2	2.60843e+06	2.306e+06	1.47496e+06
1-Monolinolenin	297.1;261.2;103.1	C21H36O4		GGJRAQULURVTAJ-PDBXOOCHSA-N				Fatty acids	Glycerolipids	Monoacylglycerols	HERB003482;HERB002563;HERB005392;HERB006752;HERB005295	/;Radix Scutellariae;Lignum Santaii Albi;Fructus Akebiae;Setaria italica	2.68			353.268	472.6	2.7	POS	[M+H]+	level2	2.16912e+06	3.41895e+06	3.35623e+06
Naphtho[2,3-b]furan-2(4H)-one, 4a,5,6,7,8,8a,9,9a-octahydro-3,8a-dimethyl-5-methylene-	233.2;151.1;215.1	C15H20O2		OQYBLUDOOFOBPO-UHFFFAOYSA-N		HMDB0248707	14448069	Terpenoids	Sesquiterpenoids	Eudesmane sesquiterpenoids	HERB000309;HERB000371;HERB000403;HERB000584;HERB000751;HERB000881;HERB001211;HERB001960;HERB007079	Rhizoma Atractylodis macrocephalae;Atractylodes chinensis;Radix Glehniae;Rhizoma Atractylodis;Atractylodes koreana;Radix Aconiti;Radix Codonopsis pilosulae;Atractylodes japonica;Herba Sarcatidrae	2.68			233.153	439.5	3.4	POS	[M+H]+	level2	5.09038e+07	5.14798e+07	5.14421e+07
isomer of dihydrophaseic acid	227.1;163.1;135.1	C15H22O5	41756-77-8	XIVFQYWMMJWUCD-VSTJRZLJSA-N	C15971	HMDB0038660	11988272	Terpenoids	Apocarotenoids	Apocarotenoids(ε-)			2.68			283.153	320.9	2.9	POS	[M+H]+	level2	3.93155e+06	4.0391e+06	4.30855e+06
3,3'-Di-O-methylellagic acid	308;70;266	C16H10O8		KLAGYIBJNXLDTL-UHFFFAOYSA-N				Shikimates and Phenylpropanoids	Phenolic acids (C6-C1)	Gallotannins	HERB001067;HERB001075;HERB001079;HERB002040;HERB002976;HERB005062;HERB005074;HERB005165	Lagerstroemia speciosa;Radix euphorbiae pekinensis;Euphorbia pekinensis;Fructus Choerospondiatis;Radix Euphorbiae Pekinensis;Fructus Quisqualis;Punica granatum;Fructus Polygoni Orientalis	2.68			353.021	439	3.2	POS	[M+Na]+	level2	9.40827e+06	9.35354e+06	9.44728e+06
Arnicolide C	123;301.1;165.1	C19H26O5		WKUOPGZYLRFCHJ-APDQSUQKSA-N				Terpenoids	Sesquiterpenoids	Pseudoguaiane sesquiterpenoids	HERB001211;HERB001556;HERB001626;HERB001861;HERB001901;HERB001928;HERB002061;HERB002087;HERB002224;HERB002665;HERB002896;HERB006997;HERB007100	Radix Codonopsis pilosulae;Herba Centipedae;Radix Stephaniae Tetrandrae;Herba Pegaeophyti Scapiflorae;/;/;Herba Bidentis;Caulis Piperis Kadsurae；Caulis Piperis futokadsurae;/;Herba Abri;Herba Inulae;Rhizoma Polygonati Praeparata;Poria cum Ligno Hospite	2.68			357.169	410.7	4.1	POS	[M+Na]+	level2	1.92413e+07	3.03534e+07	1.9931e+07
25R-Inokosterone	133.1;320.2;177.1	C27H44O7		JQNVCUBPURTQPQ-BMZRUTLMSA-N				Terpenoids	Steroids	Ecdysteroids	HERB003444;HERB004218;HERB000571;HERB000604;HERB000872;HERB001217;HERB001339;HERB002475;HERB002659;HERB003210;HERB003730;HERB004055;HERB004658;HERB004834	Ganoderma Lucidum seu Japonicum;Radix Achyranthis bidentatae;Periostracum Cicadae;Radix Aconiti Kusnezoffii;Radix Cyathulae;/;Woodwardia orientalis;Radix Achyranthis bidentatae;Euphorbia esula;Thallus Lamiriae;Folium Rhododendri Daurici;Flos Gossampini;Achyranthes fauriei;Folium Mori	2.68			481.316	304.3	2.5	POS	[M+H]+	level2	2.68383e+06	157480	56822.7
Isoliquiritin	441.1;109.1;422.4	C21H22O9		YNWXJFQOCHMPCK-LXGDFETPSA-N				Shikimates and Phenylpropanoids	Flavonoids	Chalcones	HERB000081;HERB000892;HERB000921;HERB000974;HERB001249;HERB001355;HERB001779;HERB002000;HERB002494;HERB002614;HERB002983;HERB003063;HERB003435;HERB003618;HERB006827;HERB006925;HERB006926;HERB006990;HERB002534	Aralia subcapitata;Herba Sedi sarmentosi;Robinia pseudoacacia;Glycyrrhiza aspera;Cortex Lycii Radicis;Exocarpium Benincasae;Radix Glycyrrhizae;Glycyrrhiza glabra;Glycyrrhiza kansuensis;Cicer arietinum;Herba Schizonepetae;Dalbergia sericea;Sophora tomentosa;Semen Phaseoli Radiati;Glycyrrhiza yunnanensis;/;Glycyrrhiza inflata;Radix Glycyrrhizae Preparata;Rhizoma Polygoti	2.68			441.114	288.2	4.1	POS	[M+Na]+	level2	8.24781e+06	8.45784e+06	8.30445e+06
Phenylethyl 2-Glucoside	85;145;127	C14H20O6		MLRIJUWUQTVDQE-RKQHYHRCSA-N				Shikimates and Phenylpropanoids	Phenylethanoids (C6-C2)	Phenylethanoids	HERB003941	Flos Buddlejae	2.68			302.159	277.5	2.8	POS	[M+NH4]+	level2	1.62375e+06	1.66204e+06	1.63682e+06
leonurine	188.1;205.1;146.1	C14H21N3O5		WNGSUWLDMZFYNZ-UHFFFAOYSA-N	C16985	HMDB0254014	161464	Shikimates and Phenylpropanoids	Phenolic acids (C6-C1)	Simple phenolic acids	HERB000570;HERB000594;HERB000822;HERB001783;HERB003851;HERB004692;HERB004834;HERB004849;HERB005039;HERB005915;HERB006537;HERB006586	/;Fructus tsaoko;Fructus Leonuri;Rehmannia glutinosa [Syn. Rehmannia glutinosa f. huechingensis];Flos Mume;Herba Cistanches;Folium Mori;fructus hippophae;Calyx Kaki;Leonurus sibiricus;Herba Leonuri;Herba Artemisiae Scopariae	2.68			334.139	252.6	3.2	POS	[M+Na]+	level2	2.82118e+06	2.86539e+06	2.85458e+06
(4E)-2,6-Dihydroxy-2-(2-hydroxy-4-methylphenyl)-6-methylhept-4-en-3-one	219.1;201.1;263.1	C15H20O4		QXFMVTGSYGOMCS-BQYQJAHWSA-N				Terpenoids	Meroterpenoids		HERB001821		2.68			263.129	386.2	0.5	NEG	[M-H]-	level2	6.88983e+06	5.1935e+06	6.6619e+06
L-DOPA methyl ester	124;97;94	C10H13NO4		XBBDACCLCFWBSI-ZETCQYMHSA-N				Alkaloids	Tyrosine alkaloids	Phenylethylamines	HERB003837	Radix Ranunculi Terti	2.68			210.077	253.9	0.3	NEG	[M-H]-	level2	4.25899e+06	4.38833e+06	4.27433e+06
Pseudolaric acid B	431.1;268;269	C23H28O8		VDGOFNMYZYBUDT-VAFVZNMKSA-N				Terpenoids	Diterpenoids		HERB005569		2.68			431.169	307.8	4	NEG	[M-H]-	level2	1.55756e+06	1.5277e+06	1.59983e+06
Eriodictyol-7-O-glucoside	259.1;269;287.1	C21H22O11	38965-51-4	RAFHNDRXYHOLSH-UHFFFAOYSA-N		HMDB0029544	13254471	Shikimates and Phenylpropanoids	Flavonoids	Flavanones	HERB005534;HERB001942;HERB002962;HERB004945;HERB006680;HERB002070;HERB003744	Balanophora involucrata;Rhizoma Dryriae;Flos Lonicerae;Crataegus pinnatifida;Phyllanthus emblica;Pueraria mirifica;Miscanthus sinensis	2.68			449.109	263.6	0.1	NEG	[M-H]-	level2	1.03686e+07	9.97253e+06	1.05323e+07
osmanthuside H	59;101;71	C19H28O11		IVRQZYXJBVMHCW-OTCFHACESA-N				Shikimates and Phenylpropanoids	Phenylethanoids (C6-C2)	Phenylethanoids	HERB000305;HERB000864;HERB001117;HERB004513	Radix Angelicae Dahuricae;/;Caulis Sargentodoxae;Cortex Fraxini	2.68			431.156	239.5	0.3	NEG	[M-H]-	level2	1.21849e+06	1.37503e+06	1.5611e+06
Vinetorin	111;112;305	C15H11ClO5		CCCPQTCGPQONAG-UHFFFAOYSA-N				Polyketides	Xanthones	Methyl xanthones	HERB002503	Hypericum ascyron	2.68			305.018	49	3.5	NEG	[M-H]-	level2	1.98186e+07	2.13287e+07	2.10599e+07
Erucamide	338.3;97.1;57.1	C22H43NO	112-84-5	UAUDZVJPLUQNMU-KTKRTIGZSA-N		HMDB0244507	5365371	Fatty acids	Fatty amides	Primary amides	HERB000323;HERB004950;HERB005756;HERB005826;HERB006820	Radix Isatidis seu Baphicacanthi;Fructus Corni;/;Stigma Croci;Sclerotium Poriae Cocos	2.67			338.341	626.5	1.6	POS	[M+H]+	level2	7.2257e+06	7.89464e+06	2.0092e+06
(5E,9E)-Farnesylacetone	263.2;81.1;95.1	C18H30O		LTUMRKDLVGQMJU-IUBLYSDUSA-N				Fatty acids	Fatty acyls	Fatty aldehydes	HERB004948;HERB000592;HERB004407;HERB000663;HERB002962;HERB003840;HERB005825;HERB000638;HERB000822;HERB000892;HERB001309;HERB001915;HERB003431;HERB003439;HERB003485;HERB003658;HERB003730;HERB004004;HERB004063;HERB004193;HERB004350;HERB004853;HERB005337;HERB005433;HERB006632;HERB006686;HERB007208	/;Alpinia katsumadai;Fructus Syzygii;Catharanthus roseus;Flos Lonicerae;Flos Rosae Rugosae;Cacumen Tamaricis;Radix Bupleuri;Fructus Leonuri;Herba Sedi sarmentosi;Flos Caryophylli;Fructus Lycii;/;Flos Campsis;/;Herba Ephedrae;Folium Rhododendri Daurici;Resi myrrhae;/;/;Folium Eriobotryae;Fructus Amomi;Fructus Amomi;Herba Gueldenstaedtiae Multiflorae;/;/;/	2.67			263.237	549.9	0.6	POS	[M+H]+	level2	2.27042e+06	2.28265e+07	5.28425e+06
Beta-Cortol	277.2;369.3;297.1	C21H36O5	667-65-2	FFPUNPBUZDTHJI-ZFOKFBPFSA-N	C01235	HMDB0005821	439451	Terpenoids	Steroids	Pregnane steroids			2.67			369.262	371.2	3.1	POS	[M+H]+	level2	3.31093e+06	3.23338e+06	3.37725e+06
icariside B5	209.2;133.1;191.1	C19H32O8		CZYPGTRKJFYXLT-SUHXYMONSA-N				Terpenoids	Apocarotenoids	Apocarotenoids(ε-)	HERB002907;HERB004086	Phlomis aurea;Cuscuta australis	2.67			389.216	245	0.5	POS	[M+H]+	level2	3.84202e+07	3.83886e+07	3.82571e+07
NORVALINE	140.1;117;74.1	C5H11NO2	760-78-1	SNDPXSYFESPGGJ-SCSAIBSYSA-N	C01799	HMDB0013716	439575	Amino acids and Peptides	Small peptides	Aminoacids	HERB001235;HERB000877;HERB004372	Medulla Junci;Rhizoma Dioscoreae Nipponicae;Malus pumila	2.67			140.068	650	1.3	POS	[M+Na]+	level2	6.00329e+07	5.54156e+07	4.8357e+07
2-Methylpropanamine	74.1;46.1	C4H11N	78-81-9	KDSNLYIMUZNERS-UHFFFAOYSA-N	C02787	HMDB0034198	6558	Amino acids and Peptides			HERB004350;HERB004948	Folium Eriobotryae;/	2.67			74.0962	648	3.2	POS	[M+H]+	level2	2.39483e+07	2.93898e+07	2.44538e+07
Oroxyloside	307.1;292;483.1	C22H20O11		QXIPXNZUEQYPLZ-QSUZLTIMSA-N				Shikimates and Phenylpropanoids	Flavonoids	Flavones	HERB002052;HERB002563;HERB001319	Ramulus Euonymi;Radix Scutellariae;Centaurea pseudoscabiosa ssp. pseudoscabiosa	2.67			483.088	360.4	3.4	POS	[M+Na]+	level2	3.24863e+06	3.1722e+06	3.34648e+06
2-methyl-4-oxo-3-phenyl-4H-chromen-7-yl acetate	59;85;103.1	C18H14O4	3211-63-0	DPIAJERHFDBLPT-UHFFFAOYSA-N		HMDB0029364	268208	Polyketides	Chromanes	Chromones	HERB001779;HERB002000	Radix Glycyrrhizae;Glycyrrhiza glabra	2.67			295.101	281.9	4.7	POS	[M+H]+	level2	2.21344e+06	2.39459e+06	2.25538e+06
Spinosin	285.1;447.1;286.1	C28H32O15		VGGSULWDCMWZPO-ODEMIOGVSA-N				Shikimates and Phenylpropanoids	Flavonoids	Flavones	HERB000868;HERB001164;HERB004118;HERB004453;HERB005319	Fructus Meliae Toosendan;Fructus Zizyphi Jujubae;/;radix Peucedani;Semen Ziziphi Spinosae	2.67			609.18	281	0.3	POS	[M+H]+	level2	2.31063e+06	2.29003e+06	2.46403e+06
Indole-3-acetonitrile	117;157.1;153	C10H8N2	771-51-7	DMCPFOBLJMLSNX-UHFFFAOYSA-N	C02938	HMDB0006524	351795	Alkaloids	Tryptophan alkaloids	Simple indole alkaloids	HERB001717;HERB001788;HERB005820	Impatiens balsamina;Brassica oleracea var. capitata;Citrullus vulgaris [Syn. Citrullus lanatus ]	2.67			157.076	201.7	2.7	POS	[M+H]+	level2	3.35273e+06	3.21313e+06	3.39334e+06
roemerine	200.1;246.1;120.1	C18H17NO2		JCTYWRARKVGOBK-CQSZACIVSA-N				Alkaloids	Tyrosine alkaloids	Aporphine alkaloids	HERB001612;HERB003623;HERB002191;HERB001370;HERB001613;HERB001758;HERB002164;HERB002168;HERB002192;HERB002342;HERB002800	Annona squamosa;herba meconpsis integrifoliae;Folium Nelumbinis;Agave east - one;Agave americana;Herba Spirodelae;Nelumbo nucifera;/;Nelumbo nucifera;Cortex Magnoliae officilis;Agave sisalana	2.67			280.129	107.2	4.7	POS	[M+H]+	level2	3.10636e+06	3.26998e+06	3.26886e+06
L-3-Aminoisobutyric acid	87;104.1;86.1	C4H9NO2	4249-19-8	QCHPKSFMDHPSNR-VKHMYHEASA-N	C03284	HMDB0002166	439434	Amino acids and Peptides	Small peptides	Aminoacids			2.67			104.07	54.1	2.6	POS	[M+H]+	level2	2.8304e+07	3.37254e+07	2.99009e+07
4-Hydroxy-3-methyl-9,10-dioxo-9,10-dihydroanthracen-2-yl 6-O-.beta.-D-xylopyranosyl-.beta.-D-glucopyranoside	547.1;337.1;367.1	C26H28O13		MICKPSHQKPCYJH-WFLOGZPDSA-N				Polyketides	Polycyclic aromatic polyketides	Anthraquinones and anthrones	HERB002007;HERB004342;HERB005571;HERB006386	Rubia wallichiana;Galium verum;Hymenodictyon excelsum;Morinda umbellata	2.67			547.146	286.4	0.8	NEG	[M-H]-	level2	9.16956e+06	9.34937e+06	9.12199e+06
Sibiricaxanthone B	399.1;137;152	C24H26O14		LLMCZIBSELEBMK-UKHOTDCGSA-N				Shikimates and Phenylpropanoids	Xanthones	Plant xanthones	HERB005803	Polygala sibirica	2.67			537.125	324.9	0.7	NEG	[M-H]-	level2	3.07093e+06	3.20103e+06	3.03248e+06
[(2R,3S,4S,5R,6S)-3,4,5-trihydroxy-6-(4-hydroxyphenoxy)oxan-2-yl]methyl (E)-3-(1-hydroxy-4-oxocyclohexa-2,5-dien-1-yl)prop-2-enoate	271.1;169;151	C21H22O10		KQIQKULTIAJZKL-VHFDLOJPSA-N				Shikimates and Phenylpropanoids			HERB006619	Grevillea robusta	2.67			469.091	303.8	1.8	NEG	[M+Cl]-	level2	1.0677e+07	1.07938e+07	1.11551e+07
(2S,3R,4R,5R,6S)-2-[(2R,3R,4S,5R,6R)-2-[2-(3,4-dihydroxyphenyl)ethoxy]-3,5-dihydroxy-6-(hydroxymethyl)oxan-4-yl]oxy-6-methyloxane-3,4,5-triol	167;59;401.1	C20H30O12		DORPKYRPJIIARM-GYAWPQPFSA-N				Shikimates and Phenylpropanoids	Phenylethanoids (C6-C2)	Phenylethanoids	HERB000835;HERB001251;HERB003245;HERB003851;HERB004040;HERB004041;HERB004692;HERB005473;HERB006280	Folium Clerodentri trichotomi;/;Semen Raphani;Flos Mume;Folium Viticis Negundo;Oleum Viticis Negundo;Herba Cistanches;Lippia dulcis;Radix Scrophulariae	2.67			461.167	248.7	0.2	NEG	[M-H]-	level2	4.62089e+07	4.26754e+07	4.23141e+07
Flavonol base + 4O, O-Hex-dHex, O-Hex	609.1;285;284	C33H40O21	50867-29-3	SPUFXPFDJYNCFD-UHFFFAOYSA-N		HMDB0037957	13942388	Shikimates and Phenylpropanoids	Flavonoids	Flavonols	HERB003160;HERB003969;HERB000603;HERB001232;HERB001937;HERB002983;HERB003618	Fagopyrum tataricum;/;Equisetum pratense;Physalis peruviana;Equisetum palustre;Herba Schizonepetae;Semen Phaseoli Radiati	2.67			771.2	224.4	4.1	NEG	[M-H]-	level2	1.62896e+07	1.69732e+07	1.66155e+07
Amidosulfonic_acid	57;81.1;73.5	H3NO3S	5329-14-6	IIACRCGMVDHOTQ-UHFFFAOYSA-N		HMDB0034830	5987	Amino acids and Peptides			HERB000948	Bulbus Allii Fistulosi	2.66			97.9911	34.2	4	POS	[M+H]+	level2	1.29014e+08	1.02647e+08	1.26319e+08
2,4-dihydroxyheptadec-16-enyl acetate	259.2;351.3;147.1	C19H36O4	24607-09-8	NLBYRERHXBTBBR-UHFFFAOYSA-N		HMDB0031043	3624980	Fatty acids	Fatty acyls	Fatty alcohols	HERB001566	Persea americana [Syn. Persea gratissima ]	2.66			351.252	442.6	5.3	POS	[M+Na]+	level2	8.34236e+06	8.51614e+06	9.71688e+06
5-O-Demethylnobiletin	172;116;410.1	C20H20O8	2174-59-6	DOFJNFPSMUCECH-UHFFFAOYSA-N		HMDB0037571	358832	Shikimates and Phenylpropanoids	Flavonoids	Flavones	HERB007034;HERB000508;HERB000007;HERB000096;HERB001235;HERB003044	Fructus Aurantii Immaturus;herba Menthae;Heteropappus altaicus;Austrotaxus spicata;Medulla Junci;Citrus reticulata	2.66			411.112	403.8	5.3	POS	[M+Na]+	level2	9.38248e+06	1.68057e+07	1.09863e+07
Ginsenoside-Rc	145;127;325.1	C53H90O22	11021-14-0	JDCPEKQWFDWQLI-UHFFFAOYSA-N		HMDB0034995	100018	Terpenoids	Triterpenoids	Dammarane and Protostane triterpenoids	HERB002319;HERB004004;HERB004609;HERB004616;HERB004785;HERB004834;HERB005900;HERB006747;HERB007108	Radix Ginseng Rubra;Resi myrrhae;Radix Ginseng;Folium Ginseng;/;Folium Mori;Radix Pacis quinquefolii;Panax japonicus var. bipinnatifidus;/	2.66			1079.6	390	3.1	POS	[M+H]+	level2	7.16078e+06	7.41493e+06	4.30931e+06
Lupenone	425.4;109.1;95.1	C30H48O		GRBHNQFQFHLCHO-BHMAJAPKSA-N				Terpenoids	Triterpenoids	Lupane triterpenoids	HERB000066;HERB000198;HERB000303;HERB000323;HERB000800;HERB000807;HERB000842;HERB001101;HERB001393;HERB001874;HERB001876;HERB002052;HERB002300;HERB002472;HERB002560;HERB002943;HERB003042;HERB003164;HERB004053;HERB004055;HERB004056;HERB004102;HERB004193;HERB004639;HERB005177;HERB005366;HERB005710;HERB005754;HERB005807;HERB006107;HERB006122;HERB004004	Folium Artemisiae Argyi;Plumbago zeylanica;Lupinus albus;Radix Isatidis seu Baphicacanthi;Radix Paeoniae Rubra;Alnus japonica;/;Folium Isatidis;Tephrosia toxicaria;Radix Puerariae;flos puerariae lobatae;Ramulus Euonymi;Leontice robustum;flos Sophorae;Radix Astragali;Cytisus scoparius [Syn. Spartium scoparium];Acacia mellifera;Radix Sophorae flavescentis;Thermopsis lanceolata;Flos Gossampini;Manih…	2.66			425.377	387.5	0.8	POS	[M+H]+	level2	7.65951e+07	7.41818e+07	7.6832e+07
DUARTIN (-)	299.1;300.1;103.1	C18H20O6		QVVPJFBYFYYVDM-LLVKDONJSA-N				Shikimates and Phenylpropanoids	Isoflavonoids	Pterocarpan	HERB002846	Lignum Dalbergiae odoriferae Rosewood	2.66			355.116	366	4.2	POS	[M+Na]+	level2	2.9715e+06	3.41301e+06	2.67635e+06
paederoside	293;469.1;294	C18H22O11S		OJISWUQNQQWEND-FCVLBCLDSA-N				Terpenoids	Monoterpenoids	Iridoids monoterpenoids	HERB002700;HERB006194;HERB006298	/;Lasianthus wallichii;Pachysandra terminalis	2.66			469.072	334.6	5.4	POS	[M+Na]+	level2	5.06832e+06	5.61283e+06	5.38812e+06
Alpinetin Methyl Ether	157.1;158.1;175.1	C17H16O4		IAFBOKYTDSDNHV-UHFFFAOYSA-N		HMDB0341129	378567	Shikimates and Phenylpropanoids	Flavonoids	Flavanones	HERB004407	Fructus Syzygii	2.66			307.092	246.6	5.1	POS	[M+Na]+	level2	1.0326e+07	1.06276e+07	1.0516e+07
Allicin	162.1;119;118	C6H10OS2	539-86-6	JDLKFOPOAOFWQN-UHFFFAOYSA-N	C07600	HMDB0033963	65036				HERB001104;HERB000770;HERB000806;HERB000849;HERB000948;HERB000949;HERB000950;HERB000954;HERB000955;HERB000956;HERB000957;HERB004537;HERB005227;HERB005308	Bulbus Allii;Semen Plantaginis;Semen Phaseoli;Bulbus Fritillariae Cirrhosae;Bulbus Allii Fistulosi;Bulbus Allii Fistulosi;/;/;/;/;/;/;Bulbus Allii Fistulosi;/	2.66			163.025	55.2	4.6	POS	[M+H]+	level2	7.04065e+06	7.85284e+06	7.34852e+06
Coixol	74;56;75	C8H7NO3	532-91-2	MKMCJLMBVKHUMS-UHFFFAOYSA-N		HMDB0036582	10772	Alkaloids	Tryptophan alkaloids		HERB000244;HERB002941;HERB003526;HERB004837;HERB005118;HERB006449;HERB006536;HERB006568;HERB006633;HERB000242	Imperata cylindrica var. major;Rhizoma Fagopyri Cymosi;Rhizoma Phragmitis;Ramulus Mori;Radix Rehmanniae Preparata;Scoparia dulcis;Coix lacryma- jobi;semen coicis;/;Rhizoma Imperatae	2.66			166.051	33.1	5.3	POS	[M+H]+	level2	1.09839e+07	1.12972e+07	1.07586e+07
3-(3,4-dihydroxyphenyl)-5,7-dihydroxy-6,8-bis(3-methylbut-2-enyl)chromen-4-one	59;191.1;421.2	C25H26O6		OAUIRSVJXOFAOO-UHFFFAOYSA-N				Shikimates and Phenylpropanoids	Isoflavonoids	Isoflavones	HERB004457	Radix Moghaniae Philippinensis	2.66			421.164	265.7	5.1	NEG	[M-H]-	level2	5.75102e+06	1.61794e+07	5.94041e+06
(R)-2-Aminoheptane	116.1;74.1;43.1	C7H17N		VSRBKQFNFZQRBM-SSDOTTSWSA-N				Fatty acids	Fatty Acids and Conjugates	Amino fatty acids	HERB007111	Succus Bambusae	2.65			116.143	646.7	3.2	POS	[M+H]+	level2	1.92573e+08	1.90472e+08	2.11495e+08
Fargesin	315.1;175;147	C21H22O6		AWOGQCSIVCQXBT-LATRNWQMSA-N				Shikimates and Phenylpropanoids	Lignans	Furofuranoid lignans	HERB005614;HERB007131;HERB006228;HERB007090;HERB000919;HERB003358;HERB005638;HERB006724	Pisum sativum;Zanthoxylum planispinum;/;Magnolia praecocissima;Zanthoxylum acanthopodium;Farfugium japonicum;Magnolia biondii [Syn. Magnolia fargesii];Magnolia denudata [Syn. Magnolia heptapata]	2.65			371.148	388.4	6.1	POS	[M+H]+	level2	2.46895e+07	2.48314e+07	2.5302e+07
.beta.-Amyrenonol	441.4;423.4;109.1	C30H48O2		UKAIYBGRLWQHDQ-LZWLVUBHSA-N				Terpenoids	Triterpenoids	Oleanane triterpenoids	HERB000253;HERB004918;HERB005217;HERB005409	Aquilaria sinensis;Rhodomyrtus tomentosa;Sabia schumanniana;Rhodomyrtus tomentosa	2.65			441.371	338.8	3.4	POS	[M+H]+	level2	1.79142e+08	1.65082e+08	1.72167e+08
[truncated: 73,627 more rows]

## Sheet: Table S2
Supplementary table 2. The active components of each ingredients in SJZT
[truncated: 107 more rows]

[truncated: 6 more sheets: Table S3, Table S4, Table S5, Table S6, Table S7, Table S8]
